# Supplementary material for: Exploring dopant effects in stannic oxide nanoparticles for CO2 electro-reduction to formate
Source: Nat Commun. 2022 Apr 22;13:2205. doi: 10.1038/s41467-022-29783-7 (PMC9033853; doi:10.1038/s41467-022-29783-7)
Supplement: Supplementary file 3 — Source Data [file 41467_2022_29783_MOESM3_ESM.xlsx]

## Sheet: Figure 1
Figure 1b		Figure 1c		Figure 1e
Particle size center (x)	Counts (y)	Particle size center (x)	Counts (y)	Tin oxide		ATO		ITO		FTO
1.25	6	1.3	1	2theta (x)	Intensity (y)	2theta (x)	Intensity (y)	2theta (x)	Intensity (y)	2theta (x)	Intensity (y)
1.75	48	1.5	18	10	68	10	77	10	89	10	62
2.25	100	1.7	39	10.02	78	10.02	81	10.02	54	10.02	69
2.75	81	1.9	63	10.04	65	10.04	69	10.04	67	10.04	83
3.25	37	2.1	74	10.06	73	10.06	62	10.06	68	10.06	67
3.75	18	2.3	44	10.08	77	10.08	75	10.08	81	10.08	84
4.25	5	2.5	26	10.1	83	10.1	68	10.1	79	10.1	79
4.75	5	2.7	14	10.12	69	10.12	63	10.12	73	10.12	66
		2.9	9	10.14	84	10.14	58	10.14	71	10.14	64
		3.1	6	10.16	85	10.16	63	10.16	72	10.16	77
		3.3	1	10.18	72	10.18	74	10.18	69	10.18	85
		3.5	1	10.2	76	10.2	69	10.2	80	10.2	69
		3.7	2	10.22	61	10.22	73	10.22	83	10.22	76
		3.9	0	10.24	76	10.24	62	10.24	80	10.24	71
		4.1	1	10.26	77	10.26	64	10.26	62	10.26	59
		4.3	0	10.28	69	10.28	61	10.28	59	10.28	74
		4.5	0	10.3	71	10.3	56	10.3	62	10.3	64
		4.7	1	10.32	76	10.32	81	10.32	67	10.32	75
				10.34	87	10.34	78	10.34	67	10.34	73
				10.36	81	10.36	88	10.36	60	10.36	69
				10.38	68	10.38	54	10.38	68	10.38	83
				10.4	84	10.4	59	10.4	84	10.4	69
				10.42	71	10.42	62	10.42	68	10.42	70
				10.44	80	10.44	68	10.44	74	10.44	56
				10.46	64	10.46	60	10.46	69	10.46	68
				10.48	56	10.48	62	10.48	55	10.48	57
				10.5	61	10.5	77	10.5	67	10.5	86
				10.52	65	10.52	81	10.52	74	10.52	82
				10.54	59	10.54	76	10.54	83	10.54	80
				10.56	60	10.56	67	10.56	63	10.56	74
				10.58	73	10.58	87	10.58	71	10.58	71
				10.6	69	10.6	72	10.6	70	10.6	56
				10.62	69	10.62	55	10.62	83	10.62	71
				10.64	80	10.64	50	10.64	78	10.64	61
				10.66	75	10.66	64	10.66	65	10.66	65
				10.68	88	10.68	61	10.68	67	10.68	68
				10.7	66	10.7	77	10.7	81	10.7	72
				10.72	75	10.72	59	10.72	68	10.72	69
				10.74	67	10.74	63	10.74	72	10.74	81
				10.76	77	10.76	61	10.76	78	10.76	78
				10.78	74	10.78	73	10.78	65	10.78	75
				10.8	71	10.8	71	10.8	68	10.8	69
				10.82	87	10.82	62	10.82	64	10.82	56
				10.84	84	10.84	50	10.84	67	10.84	77
				10.86	76	10.86	60	10.86	84	10.86	61
				10.88	64	10.88	72	10.88	72	10.88	76
				10.9	70	10.9	57	10.9	66	10.9	77
				10.92	69	10.92	82	10.92	63	10.92	73
				10.94	53	10.94	55	10.94	57	10.94	67
				10.96	72	10.96	50	10.96	73	10.96	55
				10.98	81	10.98	54	10.98	62	10.98	63
				11	67	11	65	11	69	11	67
				11.02	75	11.02	70	11.02	63	11.02	66
				11.04	60	11.04	75	11.04	63	11.04	61
				11.06	72	11.06	66	11.06	83	11.06	69
				11.08	62	11.08	66	11.08	68	11.08	75
				11.1	80	11.1	69	11.1	72	11.1	51
				11.12	71	11.12	77	11.12	66	11.12	62
				11.14	54	11.14	64	11.14	46	11.14	67
				11.16	59	11.16	65	11.16	66	11.16	71
				11.18	84	11.18	67	11.18	58	11.18	64
				11.2	65	11.2	55	11.2	55	11.2	68
				11.22	71	11.22	77	11.22	56	11.22	71
				11.24	54	11.24	65	11.24	72	11.24	69
				11.26	78	11.26	70	11.26	43	11.26	57
				11.28	58	11.28	62	11.28	49	11.28	84
				11.3	94	11.3	67	11.3	59	11.3	66
				11.32	60	11.32	63	11.32	57	11.32	75
				11.34	61	11.34	68	11.34	69	11.34	69
				11.36	66	11.36	56	11.36	61	11.36	62
				11.38	68	11.38	90	11.38	83	11.38	67
				11.4	64	11.4	59	11.4	72	11.4	57
				11.42	60	11.42	68	11.42	61	11.42	64
				11.44	50	11.44	63	11.44	71	11.44	62
				11.46	78	11.46	67	11.46	60	11.46	68
				11.48	75	11.48	61	11.48	82	11.48	64
				11.5	63	11.5	58	11.5	51	11.5	74
				11.52	60	11.52	57	11.52	51	11.52	60
				11.54	55	11.54	52	11.54	57	11.54	65
				11.56	71	11.56	69	11.56	61	11.56	69
				11.58	64	11.58	66	11.58	57	11.58	60
				11.6	68	11.6	56	11.6	66	11.6	58
				11.62	74	11.62	69	11.62	61	11.62	77
				11.64	65	11.64	66	11.64	69	11.64	64
				11.66	66	11.66	50	11.66	62	11.66	60
				11.68	73	11.68	54	11.68	65	11.68	68
				11.7	59	11.7	62	11.7	54	11.7	63
				11.72	69	11.72	65	11.72	64	11.72	76
				11.74	53	11.74	68	11.74	71	11.74	72
				11.76	63	11.76	61	11.76	54	11.76	72
				11.78	64	11.78	64	11.78	69	11.78	59
				11.8	70	11.8	69	11.8	56	11.8	66
				11.82	58	11.82	71	11.82	56	11.82	61
				11.84	57	11.84	70	11.84	67	11.84	62
				11.86	60	11.86	58	11.86	67	11.86	66
				11.88	49	11.88	54	11.88	61	11.88	56
				11.9	49	11.9	68	11.9	66	11.9	65
				11.92	72	11.92	74	11.92	65	11.92	60
				11.94	73	11.94	56	11.94	56	11.94	80
				11.96	76	11.96	58	11.96	65	11.96	53
				11.98	70	11.98	48	11.98	54	11.98	60
				12	60	12	62	12	69	12	62
				12.02	71	12.02	51	12.02	63	12.02	66
				12.04	73	12.04	69	12.04	54	12.04	66
				12.06	69	12.06	78	12.06	66	12.06	57
				12.08	62	12.08	57	12.08	64	12.08	67
				12.1	68	12.1	67	12.1	63	12.1	70
				12.12	57	12.12	75	12.12	64	12.12	63
				12.14	70	12.14	68	12.14	61	12.14	70
				12.16	76	12.16	76	12.16	45	12.16	56
				12.18	84	12.18	58	12.18	67	12.18	59
				12.2	64	12.2	54	12.2	66	12.2	64
				12.22	57	12.22	66	12.22	65	12.22	73
				12.24	57	12.24	67	12.24	47	12.24	60
				12.26	68	12.26	54	12.26	68	12.26	57
				12.28	79	12.28	64	12.28	68	12.28	61
				12.3	65	12.3	52	12.3	52	12.3	66
				12.32	54	12.32	53	12.32	61	12.32	59
				12.34	67	12.34	68	12.34	66	12.34	68
				12.36	68	12.36	52	12.36	58	12.36	61
				12.38	60	12.38	56	12.38	69	12.38	71
				12.4	69	12.4	68	12.4	85	12.4	63
				12.42	66	12.42	64	12.42	49	12.42	73
				12.44	59	12.44	68	12.44	50	12.44	55
				12.46	65	12.46	56	12.46	64	12.46	68
				12.48	61	12.48	59	12.48	54	12.48	70
				12.5	70	12.5	56	12.5	52	12.5	61
				12.52	65	12.52	60	12.52	55	12.52	72
				12.54	70	12.54	59	12.54	61	12.54	60
				12.56	69	12.56	66	12.56	43	12.56	53
				12.58	64	12.58	54	12.58	58	12.58	70
				12.6	64	12.6	49	12.6	43	12.6	67
				12.62	65	12.62	59	12.62	60	12.62	63
				12.64	60	12.64	62	12.64	63	12.64	60
				12.66	52	12.66	57	12.66	59	12.66	64
				12.68	59	12.68	57	12.68	70	12.68	71
				12.7	62	12.7	57	12.7	78	12.7	66
				12.72	70	12.72	59	12.72	47	12.72	57
				12.74	63	12.74	59	12.74	62	12.74	59
				12.76	66	12.76	59	12.76	66	12.76	69
				12.78	60	12.78	52	12.78	58	12.78	65
				12.8	64	12.8	60	12.8	77	12.8	49
				12.82	61	12.82	55	12.82	60	12.82	58
				12.84	64	12.84	55	12.84	78	12.84	72
				12.86	56	12.86	63	12.86	51	12.86	58
				12.88	56	12.88	50	12.88	73	12.88	61
				12.9	75	12.9	48	12.9	78	12.9	67
				12.92	62	12.92	77	12.92	56	12.92	57
				12.94	73	12.94	66	12.94	61	12.94	55
				12.96	68	12.96	48	12.96	50	12.96	51
				12.98	72	12.98	65	12.98	50	12.98	70
				13	59	13	47	13	52	13	57
				13.02	63	13.02	66	13.02	61	13.02	56
				13.04	62	13.04	53	13.04	44	13.04	55
				13.06	59	13.06	51	13.06	62	13.06	53
				13.08	57	13.08	64	13.08	51	13.08	65
				13.1	60	13.1	58	13.1	56	13.1	69
				13.12	65	13.12	64	13.12	59	13.12	71
				13.14	59	13.14	59	13.14	65	13.14	61
				13.16	64	13.16	72	13.16	61	13.16	58
				13.18	56	13.18	69	13.18	53	13.18	68
				13.2	65	13.2	56	13.2	52	13.2	73
				13.22	85	13.22	48	13.22	50	13.22	63
				13.24	55	13.24	77	13.24	57	13.24	60
				13.26	62	13.26	51	13.26	56	13.26	48
				13.28	71	13.28	49	13.28	66	13.28	56
				13.3	69	13.3	45	13.3	67	13.3	70
				13.32	67	13.32	56	13.32	73	13.32	62
				13.34	77	13.34	44	13.34	46	13.34	50
				13.36	64	13.36	58	13.36	68	13.36	57
				13.38	52	13.38	69	13.38	54	13.38	61
				13.4	55	13.4	61	13.4	56	13.4	67
				13.42	64	13.42	62	13.42	64	13.42	64
				13.44	65	13.44	48	13.44	59	13.44	56
				13.46	63	13.46	76	13.46	65	13.46	67
				13.48	58	13.48	64	13.48	57	13.48	65
				13.5	75	13.5	58	13.5	55	13.5	59
				13.52	63	13.52	61	13.52	65	13.52	68
				13.54	52	13.54	47	13.54	68	13.54	56
				13.56	56	13.56	61	13.56	51	13.56	80
				13.58	62	13.58	61	13.58	60	13.58	68
				13.6	66	13.6	56	13.6	59	13.6	51
				13.62	49	13.62	61	13.62	57	13.62	53
				13.64	55	13.64	72	13.64	53	13.64	71
				13.66	50	13.66	51	13.66	42	13.66	72
				13.68	57	13.68	50	13.68	72	13.68	63
				13.7	58	13.7	59	13.7	62	13.7	60
				13.72	58	13.72	50	13.72	68	13.72	68
				13.74	50	13.74	53	13.74	64	13.74	64
				13.76	63	13.76	59	13.76	60	13.76	62
				13.78	65	13.78	53	13.78	67	13.78	63
				13.8	85	13.8	57	13.8	53	13.8	55
				13.82	54	13.82	48	13.82	51	13.82	53
				13.84	72	13.84	51	13.84	55	13.84	64
				13.86	72	13.86	59	13.86	63	13.86	66
				13.88	48	13.88	58	13.88	45	13.88	69
				13.9	60	13.9	45	13.9	58	13.9	52
				13.92	55	13.92	53	13.92	57	13.92	66
				13.94	58	13.94	56	13.94	54	13.94	46
				13.96	60	13.96	70	13.96	58	13.96	80
				13.98	53	13.98	60	13.98	63	13.98	51
				14	49	14	43	14	71	14	58
				14.02	63	14.02	54	14.02	56	14.02	78
				14.04	67	14.04	58	14.04	58	14.04	54
				14.06	53	14.06	50	14.06	57	14.06	57
				14.08	68	14.08	52	14.08	60	14.08	58
				14.1	56	14.1	62	14.1	53	14.1	65
				14.12	61	14.12	70	14.12	63	14.12	63
				14.14	62	14.14	63	14.14	65	14.14	43
				14.16	64	14.16	51	14.16	68	14.16	54
				14.18	62	14.18	46	14.18	56	14.18	70
				14.2	62	14.2	59	14.2	64	14.2	62
				14.22	59	14.22	52	14.22	62	14.22	56
				14.24	70	14.24	65	14.24	49	14.24	55
				14.26	59	14.26	69	14.26	65	14.26	55
				14.28	61	14.28	56	14.28	54	14.28	57
				14.3	73	14.3	51	14.3	50	14.3	62
				14.32	57	14.32	51	14.32	73	14.32	58
				14.34	72	14.34	54	14.34	55	14.34	51
				14.36	57	14.36	44	14.36	57	14.36	50
				14.38	69	14.38	53	14.38	55	14.38	57
				14.4	60	14.4	43	14.4	73	14.4	56
				14.42	50	14.42	76	14.42	71	14.42	60
				14.44	66	14.44	61	14.44	71	14.44	61
				14.46	72	14.46	50	14.46	47	14.46	60
				14.48	52	14.48	62	14.48	63	14.48	62
				14.5	70	14.5	56	14.5	60	14.5	65
				14.52	57	14.52	55	14.52	62	14.52	60
				14.54	67	14.54	59	14.54	51	14.54	65
				14.56	66	14.56	54	14.56	60	14.56	52
				14.58	67	14.58	59	14.58	57	14.58	45
				14.6	56	14.6	66	14.6	60	14.6	53
				14.62	77	14.62	62	14.62	56	14.62	54
				14.64	65	14.64	65	14.64	50	14.64	68
				14.66	78	14.66	53	14.66	57	14.66	57
				14.68	54	14.68	58	14.68	54	14.68	57
				14.7	72	14.7	44	14.7	49	14.7	66
				14.72	56	14.72	56	14.72	64	14.72	64
				14.74	57	14.74	57	14.74	58	14.74	61
				14.76	50	14.76	54	14.76	39	14.76	61
				14.78	61	14.78	56	14.78	78	14.78	52
				14.8	70	14.8	54	14.8	45	14.8	69
				14.82	49	14.82	52	14.82	58	14.82	59
				14.84	55	14.84	58	14.84	53	14.84	52
				14.86	61	14.86	65	14.86	58	14.86	64
				14.88	53	14.88	62	14.88	62	14.88	62
				14.9	66	14.9	55	14.9	52	14.9	60
				14.92	69	14.92	67	14.92	53	14.92	59
				14.94	63	14.94	39	14.94	57	14.94	51
				14.96	47	14.96	38	14.96	46	14.96	59
				14.98	57	14.98	53	14.98	52	14.98	49
				15	62	15	50	15	50	15	60
				15.02	65	15.02	60	15.02	53	15.02	57
				15.04	51	15.04	83	15.04	53	15.04	43
				15.06	59	15.06	66	15.06	53	15.06	65
				15.08	62	15.08	43	15.08	67	15.08	59
				15.1	80	15.1	60	15.1	41	15.1	77
				15.12	61	15.12	66	15.12	54	15.12	67
				15.14	52	15.14	56	15.14	61	15.14	58
				15.16	61	15.16	58	15.16	60	15.16	59
				15.18	66	15.18	62	15.18	57	15.18	49
				15.2	44	15.2	63	15.2	68	15.2	64
				15.22	66	15.22	45	15.22	68	15.22	68
				15.24	64	15.24	53	15.24	58	15.24	74
				15.26	56	15.26	47	15.26	53	15.26	63
				15.28	75	15.28	47	15.28	57	15.28	61
				15.3	70	15.3	60	15.3	62	15.3	47
				15.32	75	15.32	52	15.32	47	15.32	71
				15.34	53	15.34	57	15.34	44	15.34	49
				15.36	59	15.36	69	15.36	56	15.36	52
				15.38	59	15.38	55	15.38	83	15.38	64
				15.4	60	15.4	61	15.4	66	15.4	59
				15.42	57	15.42	62	15.42	60	15.42	60
				15.44	58	15.44	78	15.44	60	15.44	47
				15.46	60	15.46	66	15.46	61	15.46	64
				15.48	66	15.48	60	15.48	51	15.48	63
				15.5	63	15.5	68	15.5	52	15.5	75
				15.52	71	15.52	47	15.52	48	15.52	56
				15.54	56	15.54	46	15.54	60	15.54	75
				15.56	58	15.56	52	15.56	62	15.56	55
				15.58	53	15.58	73	15.58	53	15.58	70
				15.6	63	15.6	57	15.6	53	15.6	67
				15.62	72	15.62	68	15.62	61	15.62	75
				15.64	52	15.64	51	15.64	54	15.64	47
				15.66	69	15.66	74	15.66	62	15.66	67
				15.68	63	15.68	44	15.68	57	15.68	53
				15.7	58	15.7	63	15.7	47	15.7	65
				15.72	75	15.72	54	15.72	69	15.72	57
				15.74	68	15.74	54	15.74	65	15.74	64
				15.76	59	15.76	68	15.76	50	15.76	56
				15.78	60	15.78	42	15.78	56	15.78	68
				15.8	68	15.8	74	15.8	53	15.8	64
				15.82	50	15.82	54	15.82	71	15.82	54
				15.84	75	15.84	49	15.84	71	15.84	52
				15.86	73	15.86	54	15.86	43	15.86	59
				15.88	63	15.88	65	15.88	47	15.88	55
				15.9	60	15.9	47	15.9	70	15.9	72
				15.92	61	15.92	59	15.92	63	15.92	60
				15.94	39	15.94	58	15.94	47	15.94	61
				15.96	70	15.96	68	15.96	50	15.96	58
				15.98	63	15.98	66	15.98	74	15.98	58
				16	63	16	50	16	46	16	49
				16.02	73	16.02	72	16.02	74	16.02	79
				16.04	56	16.04	61	16.04	61	16.04	53
				16.06	39	16.06	69	16.06	59	16.06	76
				16.08	71	16.08	67	16.08	45	16.08	74
				16.1	66	16.1	55	16.1	64	16.1	76
				16.12	69	16.12	58	16.12	77	16.12	70
				16.14	76	16.14	72	16.14	58	16.14	49
				16.16	53	16.16	68	16.16	53	16.16	65
				16.18	66	16.18	60	16.18	59	16.18	55
				16.2	65	16.2	62	16.2	60	16.2	49
				16.22	76	16.22	66	16.22	78	16.22	68
				16.24	55	16.24	56	16.24	68	16.24	58
				16.26	63	16.26	55	16.26	73	16.26	75
				16.28	68	16.28	66	16.28	72	16.28	67
				16.3	76	16.3	50	16.3	52	16.3	75
				16.32	71	16.32	59	16.32	52	16.32	76
				16.34	67	16.34	71	16.34	53	16.34	47
				16.36	68	16.36	76	16.36	48	16.36	58
				16.38	50	16.38	59	16.38	67	16.38	64
				16.4	66	16.4	74	16.4	57	16.4	74
				16.42	65	16.42	65	16.42	83	16.42	65
				16.44	68	16.44	73	16.44	59	16.44	67
				16.46	59	16.46	64	16.46	63	16.46	60
				16.48	67	16.48	60	16.48	64	16.48	65
				16.5	71	16.5	67	16.5	60	16.5	61
				16.52	69	16.52	71	16.52	62	16.52	68
				16.54	44	16.54	66	16.54	53	16.54	63
				16.56	81	16.56	55	16.56	61	16.56	78
				16.58	72	16.58	60	16.58	60	16.58	58
				16.6	70	16.6	65	16.6	66	16.6	73
				16.62	42	16.62	63	16.62	70	16.62	55
				16.64	55	16.64	55	16.64	53	16.64	70
				16.66	67	16.66	64	16.66	69	16.66	75
				16.68	57	16.68	77	16.68	67	16.68	65
				16.7	62	16.7	53	16.7	67	16.7	68
				16.72	69	16.72	54	16.72	58	16.72	70
				16.74	57	16.74	65	16.74	60	16.74	50
				16.76	63	16.76	51	16.76	61	16.76	59
				16.78	57	16.78	72	16.78	59	16.78	66
				16.8	62	16.8	71	16.8	64	16.8	74
				16.82	70	16.82	67	16.82	54	16.82	56
				16.84	62	16.84	84	16.84	69	16.84	61
				16.86	58	16.86	46	16.86	71	16.86	64
				16.88	52	16.88	50	16.88	68	16.88	60
				16.9	73	16.9	73	16.9	56	16.9	73
				16.92	76	16.92	60	16.92	76	16.92	67
				16.94	87	16.94	70	16.94	55	16.94	58
				16.96	72	16.96	69	16.96	67	16.96	78
				16.98	68	16.98	64	16.98	59	16.98	58
				17	74	17	76	17	49	17	44
				17.02	67	17.02	49	17.02	75	17.02	57
				17.04	83	17.04	55	17.04	60	17.04	53
				17.06	65	17.06	74	17.06	76	17.06	77
				17.08	74	17.08	65	17.08	81	17.08	74
				17.1	82	17.1	67	17.1	57	17.1	70
				17.12	60	17.12	76	17.12	87	17.12	54
				17.14	76	17.14	54	17.14	55	17.14	59
				17.16	62	17.16	68	17.16	59	17.16	68
				17.18	71	17.18	70	17.18	60	17.18	59
				17.2	76	17.2	76	17.2	63	17.2	67
				17.22	59	17.22	60	17.22	56	17.22	59
				17.24	68	17.24	66	17.24	72	17.24	77
				17.26	67	17.26	67	17.26	74	17.26	57
				17.28	54	17.28	64	17.28	67	17.28	60
				17.3	62	17.3	53	17.3	57	17.3	64
				17.32	61	17.32	77	17.32	61	17.32	75
				17.34	58	17.34	62	17.34	61	17.34	65
				17.36	80	17.36	81	17.36	67	17.36	52
				17.38	46	17.38	79	17.38	69	17.38	87
				17.4	88	17.4	62	17.4	75	17.4	71
				17.42	68	17.42	69	17.42	60	17.42	73
				17.44	67	17.44	85	17.44	62	17.44	58
				17.46	90	17.46	59	17.46	66	17.46	83
				17.48	66	17.48	56	17.48	70	17.48	80
				17.5	77	17.5	71	17.5	61	17.5	70
				17.52	81	17.52	87	17.52	56	17.52	76
				17.54	55	17.54	72	17.54	63	17.54	74
				17.56	82	17.56	67	17.56	57	17.56	66
				17.58	77	17.58	76	17.58	62	17.58	67
				17.6	76	17.6	66	17.6	73	17.6	67
				17.62	73	17.62	71	17.62	70	17.62	82
				17.64	65	17.64	74	17.64	71	17.64	74
				17.66	71	17.66	62	17.66	67	17.66	80
				17.68	71	17.68	96	17.68	58	17.68	80
				17.7	82	17.7	72	17.7	69	17.7	59
				17.72	83	17.72	86	17.72	69	17.72	72
				17.74	67	17.74	58	17.74	70	17.74	71
				17.76	75	17.76	71	17.76	69	17.76	85
				17.78	82	17.78	72	17.78	65	17.78	72
				17.8	86	17.8	93	17.8	72	17.8	62
				17.82	78	17.82	76	17.82	76	17.82	80
				17.84	83	17.84	68	17.84	80	17.84	83
				17.86	77	17.86	93	17.86	71	17.86	76
				17.88	76	17.88	73	17.88	64	17.88	70
				17.9	79	17.9	71	17.9	80	17.9	79
				17.92	86	17.92	75	17.92	68	17.92	70
				17.94	75	17.94	77	17.94	77	17.94	84
				17.96	73	17.96	73	17.96	66	17.96	82
				17.98	68	17.98	60	17.98	81	17.98	63
				18	73	18	71	18	59	18	79
				18.02	79	18.02	83	18.02	62	18.02	70
				18.04	72	18.04	74	18.04	79	18.04	74
				18.06	75	18.06	76	18.06	79	18.06	73
				18.08	75	18.08	80	18.08	67	18.08	82
				18.1	76	18.1	66	18.1	90	18.1	84
				18.12	64	18.12	61	18.12	83	18.12	68
				18.14	56	18.14	54	18.14	62	18.14	71
				18.16	67	18.16	65	18.16	78	18.16	91
				18.18	66	18.18	57	18.18	75	18.18	75
				18.2	72	18.2	76	18.2	72	18.2	81
				18.22	66	18.22	60	18.22	74	18.22	66
				18.24	63	18.24	75	18.24	66	18.24	84
				18.26	87	18.26	82	18.26	63	18.26	66
				18.28	64	18.28	60	18.28	86	18.28	67
				18.3	65	18.3	52	18.3	76	18.3	67
				18.32	84	18.32	66	18.32	58	18.32	81
				18.34	74	18.34	65	18.34	63	18.34	78
				18.36	90	18.36	80	18.36	60	18.36	79
				18.38	83	18.38	69	18.38	73	18.38	68
				18.4	79	18.4	68	18.4	63	18.4	81
				18.42	76	18.42	75	18.42	73	18.42	69
				18.44	88	18.44	71	18.44	76	18.44	71
				18.46	85	18.46	80	18.46	82	18.46	83
				18.48	70	18.48	61	18.48	90	18.48	66
				18.5	88	18.5	75	18.5	70	18.5	77
				18.52	67	18.52	78	18.52	64	18.52	72
				18.54	70	18.54	78	18.54	69	18.54	86
				18.56	86	18.56	76	18.56	72	18.56	69
				18.58	72	18.58	83	18.58	65	18.58	78
				18.6	84	18.6	75	18.6	78	18.6	74
				18.62	72	18.62	74	18.62	80	18.62	86
				18.64	77	18.64	71	18.64	76	18.64	72
				18.66	87	18.66	75	18.66	59	18.66	98
				18.68	65	18.68	76	18.68	63	18.68	71
				18.7	93	18.7	78	18.7	67	18.7	80
				18.72	59	18.72	50	18.72	76	18.72	72
				18.74	82	18.74	65	18.74	84	18.74	71
				18.76	78	18.76	75	18.76	69	18.76	63
				18.78	78	18.78	86	18.78	71	18.78	88
				18.8	84	18.8	77	18.8	75	18.8	85
				18.82	89	18.82	73	18.82	69	18.82	82
				18.84	95	18.84	63	18.84	77	18.84	72
				18.86	84	18.86	71	18.86	82	18.86	81
				18.88	56	18.88	83	18.88	62	18.88	62
				18.9	77	18.9	79	18.9	67	18.9	74
				18.92	75	18.92	67	18.92	58	18.92	71
				18.94	75	18.94	63	18.94	66	18.94	67
				18.96	82	18.96	87	18.96	84	18.96	82
				18.98	84	18.98	82	18.98	81	18.98	76
				19	76	19	85	19	78	19	89
				19.02	66	19.02	71	19.02	74	19.02	85
				19.04	87	19.04	66	19.04	81	19.04	74
				19.06	77	19.06	79	19.06	68	19.06	89
				19.08	82	19.08	83	19.08	81	19.08	88
				19.1	82	19.1	60	19.1	79	19.1	74
				19.12	88	19.12	77	19.12	73	19.12	73
				19.14	82	19.14	76	19.14	87	19.14	81
				19.16	106	19.16	90	19.16	75	19.16	74
				19.18	74	19.18	69	19.18	92	19.18	68
				19.2	84	19.2	77	19.2	79	19.2	72
				19.22	69	19.22	89	19.22	76	19.22	80
				19.24	90	19.24	80	19.24	68	19.24	83
				19.26	73	19.26	77	19.26	59	19.26	83
				19.28	61	19.28	67	19.28	75	19.28	82
				19.3	75	19.3	79	19.3	71	19.3	95
				19.32	84	19.32	91	19.32	68	19.32	95
				19.34	91	19.34	83	19.34	70	19.34	78
				19.36	97	19.36	102	19.36	91	19.36	76
				19.38	82	19.38	78	19.38	82	19.38	70
				19.4	87	19.4	81	19.4	60	19.4	66
				19.42	74	19.42	77	19.42	64	19.42	88
				19.44	79	19.44	81	19.44	81	19.44	74
				19.46	103	19.46	85	19.46	78	19.46	84
				19.48	79	19.48	81	19.48	69	19.48	68
				19.5	94	19.5	83	19.5	68	19.5	75
				19.52	79	19.52	100	19.52	64	19.52	70
				19.54	83	19.54	83	19.54	62	19.54	73
				19.56	87	19.56	78	19.56	75	19.56	63
				19.58	96	19.58	79	19.58	93	19.58	79
				19.6	82	19.6	82	19.6	80	19.6	80
				19.62	71	19.62	92	19.62	69	19.62	70
				19.64	82	19.64	75	19.64	71	19.64	82
				19.66	94	19.66	78	19.66	97	19.66	73
				19.68	89	19.68	95	19.68	89	19.68	75
				19.7	77	19.7	75	19.7	60	19.7	98
				19.72	79	19.72	88	19.72	78	19.72	80
				19.74	78	19.74	71	19.74	84	19.74	73
				19.76	103	19.76	99	19.76	80	19.76	95
				19.78	67	19.78	66	19.78	81	19.78	78
				19.8	89	19.8	90	19.8	66	19.8	84
				19.82	80	19.82	91	19.82	72	19.82	97
				19.84	99	19.84	87	19.84	83	19.84	67
				19.86	82	19.86	88	19.86	81	19.86	79
				19.88	100	19.88	94	19.88	77	19.88	87
				19.9	78	19.9	82	19.9	73	19.9	83
				19.92	98	19.92	92	19.92	85	19.92	87
				19.94	82	19.94	85	19.94	82	19.94	69
				19.96	86	19.96	83	19.96	82	19.96	73
				19.98	80	19.98	83	19.98	83	19.98	73
				20	75	20	84	20	86	20	75
				20.02	77	20.02	83	20.02	77	20.02	78
				20.04	100	20.04	89	20.04	77	20.04	88
				20.06	107	20.06	76	20.06	83	20.06	77
				20.08	80	20.08	79	20.08	75	20.08	91
				20.1	89	20.1	80	20.1	79	20.1	62
				20.12	81	20.12	68	20.12	94	20.12	96
				20.14	87	20.14	86	20.14	82	20.14	77
				20.16	95	20.16	86	20.16	91	20.16	95
				20.18	92	20.18	92	20.18	88	20.18	77
				20.2	111	20.2	95	20.2	93	20.2	77
				20.22	94	20.22	81	20.22	75	20.22	92
				20.24	82	20.24	109	20.24	97	20.24	93
				20.26	101	20.26	85	20.26	99	20.26	92
				20.28	82	20.28	85	20.28	85	20.28	77
				20.3	92	20.3	84	20.3	80	20.3	102
				20.32	82	20.32	83	20.32	86	20.32	66
				20.34	77	20.34	98	20.34	74	20.34	90
				20.36	96	20.36	77	20.36	87	20.36	82
				20.38	83	20.38	84	20.38	104	20.38	83
				20.4	101	20.4	87	20.4	81	20.4	71
				20.42	86	20.42	84	20.42	89	20.42	76
				20.44	91	20.44	80	20.44	91	20.44	79
				20.46	90	20.46	102	20.46	83	20.46	71
				20.48	93	20.48	87	20.48	82	20.48	90
				20.5	75	20.5	74	20.5	88	20.5	98
				20.52	86	20.52	74	20.52	85	20.52	77
				20.54	88	20.54	86	20.54	81	20.54	79
				20.56	99	20.56	77	20.56	82	20.56	88
				20.58	97	20.58	89	20.58	86	20.58	77
				20.6	102	20.6	86	20.6	74	20.6	109
				20.62	95	20.62	77	20.62	83	20.62	72
				20.64	91	20.64	82	20.64	77	20.64	87
				20.66	98	20.66	90	20.66	88	20.66	80
				20.68	77	20.68	70	20.68	87	20.68	87
				20.7	108	20.7	78	20.7	97	20.7	120
				20.72	82	20.72	76	20.72	91	20.72	95
				20.74	106	20.74	75	20.74	103	20.74	85
				20.76	85	20.76	95	20.76	86	20.76	87
				20.78	113	20.78	79	20.78	75	20.78	80
				20.8	93	20.8	83	20.8	77	20.8	90
				20.82	100	20.82	95	20.82	85	20.82	109
				20.84	86	20.84	76	20.84	85	20.84	93
				20.86	99	20.86	84	20.86	91	20.86	100
				20.88	78	20.88	85	20.88	82	20.88	86
				20.9	91	20.9	85	20.9	82	20.9	96
				20.92	87	20.92	86	20.92	83	20.92	84
				20.94	94	20.94	70	20.94	94	20.94	89
				20.96	100	20.96	93	20.96	58	20.96	90
				20.98	93	20.98	81	20.98	77	20.98	79
				21	87	21	98	21	103	21	92
				21.02	100	21.02	83	21.02	85	21.02	72
				21.04	105	21.04	74	21.04	92	21.04	87
				21.06	90	21.06	83	21.06	67	21.06	94
				21.08	97	21.08	87	21.08	72	21.08	90
				21.1	104	21.1	83	21.1	86	21.1	79
				21.12	94	21.12	97	21.12	77	21.12	97
				21.14	106	21.14	91	21.14	95	21.14	72
				21.16	100	21.16	96	21.16	83	21.16	84
				21.18	89	21.18	88	21.18	81	21.18	78
				21.2	103	21.2	69	21.2	91	21.2	95
				21.22	96	21.22	97	21.22	103	21.22	88
				21.24	112	21.24	77	21.24	90	21.24	87
				21.26	96	21.26	80	21.26	105	21.26	84
				21.28	97	21.28	75	21.28	82	21.28	95
				21.3	97	21.3	86	21.3	81	21.3	91
				21.32	91	21.32	105	21.32	96	21.32	95
				21.34	106	21.34	90	21.34	80	21.34	103
				21.36	114	21.36	85	21.36	72	21.36	114
				21.38	93	21.38	54	21.38	78	21.38	79
				21.4	101	21.4	81	21.4	73	21.4	111
				21.42	98	21.42	83	21.42	89	21.42	91
				21.44	84	21.44	93	21.44	93	21.44	99
				21.46	106	21.46	66	21.46	78	21.46	99
				21.48	83	21.48	81	21.48	94	21.48	76
				21.5	90	21.5	71	21.5	64	21.5	77
				21.52	101	21.52	94	21.52	90	21.52	87
				21.54	93	21.54	97	21.54	76	21.54	77
				21.56	115	21.56	84	21.56	83	21.56	86
				21.58	94	21.58	106	21.58	86	21.58	89
				21.6	100	21.6	86	21.6	73	21.6	79
				21.62	97	21.62	87	21.62	104	21.62	93
				21.64	94	21.64	87	21.64	89	21.64	85
				21.66	91	21.66	82	21.66	101	21.66	104
				21.68	99	21.68	79	21.68	84	21.68	90
				21.7	107	21.7	96	21.7	87	21.7	98
				21.72	111	21.72	92	21.72	88	21.72	93
				21.74	108	21.74	70	21.74	96	21.74	75
				21.76	103	21.76	102	21.76	80	21.76	97
				21.78	91	21.78	83	21.78	108	21.78	101
				21.8	96	21.8	77	21.8	84	21.8	71
				21.82	105	21.82	77	21.82	100	21.82	80
				21.84	84	21.84	79	21.84	78	21.84	71
				21.86	127	21.86	94	21.86	88	21.86	100
				21.88	88	21.88	77	21.88	91	21.88	87
				21.9	111	21.9	90	21.9	99	21.9	81
				21.92	120	21.92	91	21.92	92	21.92	90
				21.94	94	21.94	67	21.94	106	21.94	82
				21.96	88	21.96	83	21.96	90	21.96	86
				21.98	89	21.98	82	21.98	85	21.98	98
				22	86	22	108	22	82	22	84
				22.02	108	22.02	103	22.02	62	22.02	82
				22.04	77	22.04	94	22.04	93	22.04	88
				22.06	105	22.06	95	22.06	86	22.06	100
				22.08	108	22.08	87	22.08	99	22.08	90
				22.1	91	22.1	101	22.1	105	22.1	84
				22.12	109	22.12	79	22.12	89	22.12	88
				22.14	101	22.14	74	22.14	99	22.14	95
				22.16	93	22.16	104	22.16	97	22.16	82
				22.18	100	22.18	87	22.18	103	22.18	101
				22.2	98	22.2	93	22.2	110	22.2	90
				22.22	113	22.22	90	22.22	84	22.22	101
				22.24	88	22.24	82	22.24	85	22.24	91
				22.26	111	22.26	105	22.26	88	22.26	88
				22.28	96	22.28	95	22.28	109	22.28	99
				22.3	100	22.3	97	22.3	104	22.3	92
				22.32	98	22.32	98	22.32	81	22.32	93
				22.34	120	22.34	82	22.34	103	22.34	91
				22.36	105	22.36	87	22.36	73	22.36	82
				22.38	99	22.38	73	22.38	94	22.38	100
				22.4	115	22.4	98	22.4	103	22.4	90
				22.42	109	22.42	103	22.42	94	22.42	112
				22.44	91	22.44	86	22.44	88	22.44	74
				22.46	111	22.46	96	22.46	97	22.46	109
				22.48	94	22.48	94	22.48	115	22.48	104
				22.5	111	22.5	92	22.5	97	22.5	108
				22.52	115	22.52	81	22.52	110	22.52	106
				22.54	106	22.54	84	22.54	110	22.54	108
				22.56	115	22.56	100	22.56	98	22.56	100
				22.58	97	22.58	102	22.58	96	22.58	106
				22.6	106	22.6	94	22.6	102	22.6	102
				22.62	97	22.62	94	22.62	112	22.62	110
				22.64	90	22.64	101	22.64	84	22.64	83
				22.66	101	22.66	99	22.66	80	22.66	95
				22.68	103	22.68	103	22.68	108	22.68	90
				22.7	93	22.7	98	22.7	97	22.7	116
				22.72	99	22.72	92	22.72	95	22.72	98
				22.74	121	22.74	102	22.74	104	22.74	113
				22.76	118	22.76	82	22.76	104	22.76	96
				22.78	84	22.78	108	22.78	89	22.78	104
				22.8	89	22.8	115	22.8	102	22.8	102
				22.82	119	22.82	95	22.82	106	22.82	79
				22.84	119	22.84	98	22.84	100	22.84	100
				22.86	111	22.86	83	22.86	92	22.86	109
				22.88	97	22.88	83	22.88	113	22.88	88
				22.9	129	22.9	112	22.9	101	22.9	86
				22.92	105	22.92	105	22.92	113	22.92	84
				22.94	106	22.94	100	22.94	103	22.94	88
				22.96	116	22.96	96	22.96	105	22.96	118
				22.98	117	22.98	106	22.98	103	22.98	104
				23	115	23	87	23	111	23	106
				23.02	95	23.02	91	23.02	106	23.02	112
				23.04	113	23.04	111	23.04	113	23.04	94
				23.06	90	23.06	103	23.06	105	23.06	113
				23.08	113	23.08	95	23.08	93	23.08	120
				23.1	107	23.1	104	23.1	106	23.1	105
				23.12	119	23.12	102	23.12	94	23.12	122
				23.14	106	23.14	85	23.14	107	23.14	91
				23.16	119	23.16	88	23.16	117	23.16	109
				23.18	111	23.18	113	23.18	109	23.18	112
				23.2	120	23.2	93	23.2	110	23.2	98
				23.22	103	23.22	116	23.22	105	23.22	118
				23.24	115	23.24	112	23.24	120	23.24	112
				23.26	121	23.26	109	23.26	127	23.26	105
				23.28	118	23.28	97	23.28	112	23.28	122
				23.3	131	23.3	110	23.3	110	23.3	110
				23.32	115	23.32	89	23.32	99	23.32	108
				23.34	116	23.34	97	23.34	104	23.34	103
				23.36	122	23.36	83	23.36	91	23.36	97
				23.38	117	23.38	96	23.38	82	23.38	105
				23.4	126	23.4	118	23.4	100	23.4	126
				23.42	119	23.42	111	23.42	115	23.42	111
				23.44	132	23.44	117	23.44	122	23.44	102
				23.46	142	23.46	124	23.46	123	23.46	121
				23.48	109	23.48	119	23.48	110	23.48	106
				23.5	133	23.5	110	23.5	103	23.5	120
				23.52	126	23.52	114	23.52	116	23.52	110
				23.54	129	23.54	107	23.54	106	23.54	95
				23.56	109	23.56	123	23.56	125	23.56	89
				23.58	120	23.58	114	23.58	104	23.58	109
				23.6	102	23.6	99	23.6	115	23.6	100
				23.62	120	23.62	120	23.62	120	23.62	112
				23.64	123	23.64	137	23.64	132	23.64	114
				23.66	107	23.66	107	23.66	97	23.66	116
				23.68	123	23.68	116	23.68	113	23.68	104
				23.7	130	23.7	106	23.7	111	23.7	116
				23.72	130	23.72	125	23.72	123	23.72	114
				23.74	141	23.74	99	23.74	107	23.74	106
				23.76	145	23.76	96	23.76	111	23.76	93
				23.78	116	23.78	111	23.78	111	23.78	109
				23.8	120	23.8	95	23.8	126	23.8	123
				23.82	127	23.82	116	23.82	123	23.82	134
				23.84	123	23.84	111	23.84	135	23.84	126
				23.86	150	23.86	102	23.86	126	23.86	115
				23.88	112	23.88	130	23.88	118	23.88	131
				23.9	119	23.9	128	23.9	118	23.9	133
				23.92	122	23.92	117	23.92	115	23.92	114
				23.94	125	23.94	145	23.94	122	23.94	142
				23.96	126	23.96	114	23.96	115	23.96	123
				23.98	144	23.98	120	23.98	134	23.98	116
				24	133	24	127	24	107	24	133
				24.02	124	24.02	127	24.02	132	24.02	118
				24.04	114	24.04	128	24.04	112	24.04	134
				24.06	115	24.06	125	24.06	143	24.06	137
				24.08	130	24.08	110	24.08	124	24.08	122
				24.1	124	24.1	136	24.1	133	24.1	124
				24.12	131	24.12	126	24.12	125	24.12	139
				24.14	150	24.14	116	24.14	120	24.14	146
				24.16	132	24.16	119	24.16	130	24.16	136
				24.18	126	24.18	114	24.18	124	24.18	112
				24.2	134	24.2	115	24.2	144	24.2	121
				24.22	146	24.22	119	24.22	123	24.22	125
				24.24	136	24.24	117	24.24	124	24.24	124
				24.26	150	24.26	141	24.26	152	24.26	114
				24.28	139	24.28	130	24.28	151	24.28	138
				24.3	169	24.3	111	24.3	143	24.3	165
				24.32	141	24.32	143	24.32	135	24.32	130
				24.34	153	24.34	123	24.34	140	24.34	128
				24.36	143	24.36	156	24.36	132	24.36	149
				24.38	160	24.38	141	24.38	143	24.38	135
				24.4	136	24.4	119	24.4	117	24.4	132
				24.42	151	24.42	136	24.42	123	24.42	140
				24.44	139	24.44	140	24.44	139	24.44	138
				24.46	143	24.46	127	24.46	152	24.46	106
				24.48	157	24.48	151	24.48	149	24.48	133
				24.5	153	24.5	130	24.5	135	24.5	141
				24.52	147	24.52	143	24.52	164	24.52	121
				24.54	153	24.54	155	24.54	131	24.54	180
				24.56	165	24.56	133	24.56	138	24.56	148
				24.58	160	24.58	128	24.58	133	24.58	168
				24.6	172	24.6	166	24.6	140	24.6	159
				24.62	171	24.62	160	24.62	157	24.62	147
				24.64	144	24.64	135	24.64	131	24.64	131
				24.66	155	24.66	140	24.66	175	24.66	141
				24.68	157	24.68	149	24.68	145	24.68	127
				24.7	166	24.7	133	24.7	146	24.7	157
				24.72	152	24.72	126	24.72	160	24.72	149
				24.74	155	24.74	137	24.74	156	24.74	171
				24.76	166	24.76	132	24.76	154	24.76	139
				24.78	156	24.78	137	24.78	148	24.78	150
				24.8	156	24.8	116	24.8	156	24.8	156
				24.82	153	24.82	137	24.82	161	24.82	142
				24.84	178	24.84	139	24.84	132	24.84	151
				24.86	176	24.86	155	24.86	161	24.86	170
				24.88	156	24.88	154	24.88	174	24.88	157
				24.9	173	24.9	156	24.9	166	24.9	165
				24.92	168	24.92	152	24.92	152	24.92	138
				24.94	148	24.94	180	24.94	172	24.94	156
				24.96	165	24.96	155	24.96	162	24.96	168
				24.98	151	24.98	139	24.98	163	24.98	172
				25	182	25	157	25	147	25	166
				25.02	181	25.02	147	25.02	177	25.02	159
				25.04	187	25.04	156	25.04	161	25.04	163
				25.06	170	25.06	165	25.06	155	25.06	147
				25.08	151	25.08	163	25.08	165	25.08	139
				25.1	201	25.1	145	25.1	187	25.1	180
				25.12	169	25.12	140	25.12	163	25.12	165
				25.14	176	25.14	159	25.14	155	25.14	146
				25.16	212	25.16	190	25.16	153	25.16	144
				25.18	193	25.18	141	25.18	167	25.18	171
				25.2	187	25.2	174	25.2	183	25.2	153
				25.22	185	25.22	172	25.22	157	25.22	152
				25.24	180	25.24	166	25.24	153	25.24	176
				25.26	168	25.26	157	25.26	182	25.26	145
				25.28	190	25.28	177	25.28	146	25.28	150
				25.3	211	25.3	178	25.3	179	25.3	186
				25.32	197	25.32	166	25.32	164	25.32	195
				25.34	194	25.34	175	25.34	169	25.34	143
				25.36	193	25.36	171	25.36	157	25.36	178
				25.38	175	25.38	169	25.38	167	25.38	157
				25.4	187	25.4	139	25.4	192	25.4	158
				25.42	193	25.42	166	25.42	181	25.42	184
				25.44	171	25.44	174	25.44	182	25.44	170
				25.46	188	25.46	154	25.46	200	25.46	176
				25.48	206	25.48	149	25.48	162	25.48	175
				25.5	185	25.5	138	25.5	178	25.5	160
				25.52	206	25.52	156	25.52	177	25.52	167
				25.54	195	25.54	187	25.54	140	25.54	182
				25.56	192	25.56	156	25.56	164	25.56	184
				25.58	193	25.58	164	25.58	186	25.58	164
				25.6	223	25.6	171	25.6	178	25.6	165
				25.62	200	25.62	185	25.62	173	25.62	195
				25.64	219	25.64	160	25.64	149	25.64	186
				25.66	185	25.66	178	25.66	174	25.66	184
				25.68	175	25.68	199	25.68	160	25.68	157
				25.7	186	25.7	167	25.7	182	25.7	203
				25.72	211	25.72	182	25.72	177	25.72	158
				25.74	203	25.74	168	25.74	167	25.74	187
				25.76	223	25.76	175	25.76	187	25.76	145
				25.78	210	25.78	193	25.78	149	25.78	175
				25.8	206	25.8	169	25.8	194	25.8	167
				25.82	183	25.82	174	25.82	180	25.82	184
				25.84	162	25.84	174	25.84	172	25.84	187
				25.86	187	25.86	179	25.86	189	25.86	173
				25.88	203	25.88	148	25.88	198	25.88	220
				25.9	213	25.9	181	25.9	178	25.9	171
				25.92	183	25.92	186	25.92	176	25.92	151
				25.94	178	25.94	185	25.94	160	25.94	180
				25.96	198	25.96	182	25.96	175	25.96	159
				25.98	219	25.98	145	25.98	170	25.98	156
				26	217	26	184	26	172	26	199
				26.02	203	26.02	183	26.02	181	26.02	208
				26.04	179	26.04	170	26.04	176	26.04	173
				26.06	209	26.06	163	26.06	207	26.06	183
				26.08	195	26.08	160	26.08	183	26.08	187
				26.1	205	26.1	202	26.1	175	26.1	173
				26.12	188	26.12	204	26.12	202	26.12	184
				26.14	227	26.14	191	26.14	173	26.14	179
				26.16	220	26.16	193	26.16	201	26.16	199
				26.18	198	26.18	184	26.18	170	26.18	165
				26.2	223	26.2	163	26.2	162	26.2	169
				26.22	197	26.22	155	26.22	150	26.22	187
				26.24	214	26.24	204	26.24	170	26.24	176
				26.26	201	26.26	201	26.26	186	26.26	162
				26.28	194	26.28	185	26.28	179	26.28	176
				26.3	209	26.3	167	26.3	177	26.3	212
				26.32	219	26.32	169	26.32	165	26.32	180
				26.34	196	26.34	201	26.34	160	26.34	183
				26.36	213	26.36	184	26.36	187	26.36	177
				26.38	198	26.38	189	26.38	167	26.38	185
				26.4	207	26.4	176	26.4	178	26.4	164
				26.42	198	26.42	176	26.42	198	26.42	190
				26.44	224	26.44	192	26.44	178	26.44	192
				26.46	199	26.46	162	26.46	170	26.46	187
				26.48	207	26.48	182	26.48	173	26.48	175
				26.5	217	26.5	204	26.5	203	26.5	192
				26.52	195	26.52	175	26.52	167	26.52	172
				26.54	220	26.54	193	26.54	173	26.54	198
				26.56	234	26.56	207	26.56	172	26.56	185
				26.58	203	26.58	190	26.58	201	26.58	174
				26.6	198	26.6	172	26.6	192	26.6	185
				26.62	195	26.62	181	26.62	176	26.62	180
				26.64	198	26.64	167	26.64	177	26.64	186
				26.66	206	26.66	202	26.66	193	26.66	171
				26.68	176	26.68	160	26.68	209	26.68	187
				26.7	196	26.7	198	26.7	170	26.7	168
				26.72	190	26.72	183	26.72	161	26.72	205
				26.74	211	26.74	192	26.74	168	26.74	172
				26.76	203	26.76	155	26.76	172	26.76	194
				26.78	201	26.78	169	26.78	180	26.78	198
				26.8	207	26.8	192	26.8	161	26.8	194
				26.82	205	26.82	181	26.82	157	26.82	197
				26.84	215	26.84	185	26.84	195	26.84	157
				26.86	194	26.86	172	26.86	165	26.86	166
				26.88	204	26.88	178	26.88	186	26.88	185
				26.9	195	26.9	176	26.9	187	26.9	188
				26.92	205	26.92	136	26.92	169	26.92	180
				26.94	198	26.94	163	26.94	176	26.94	157
				26.96	185	26.96	175	26.96	182	26.96	167
				26.98	180	26.98	167	26.98	146	26.98	195
				27	208	27	168	27	170	27	171
				27.02	210	27.02	172	27.02	185	27.02	176
				27.04	198	27.04	166	27.04	179	27.04	161
				27.06	172	27.06	202	27.06	171	27.06	171
				27.08	197	27.08	183	27.08	187	27.08	182
				27.1	201	27.1	174	27.1	172	27.1	164
				27.12	195	27.12	166	27.12	164	27.12	176
				27.14	187	27.14	159	27.14	180	27.14	149
				27.16	169	27.16	147	27.16	159	27.16	165
				27.18	200	27.18	159	27.18	175	27.18	138
				27.2	194	27.2	171	27.2	156	27.2	180
				27.22	158	27.22	167	27.22	150	27.22	162
				27.24	206	27.24	136	27.24	146	27.24	170
				27.26	180	27.26	188	27.26	166	27.26	153
				27.28	195	27.28	158	27.28	154	27.28	190
				27.3	194	27.3	151	27.3	173	27.3	159
				27.32	189	27.32	161	27.32	142	27.32	165
				27.34	166	27.34	179	27.34	151	27.34	155
				27.36	197	27.36	169	27.36	175	27.36	161
				27.38	172	27.38	150	27.38	163	27.38	150
				27.4	177	27.4	151	27.4	142	27.4	172
				27.42	153	27.42	159	27.42	150	27.42	159
				27.44	180	27.44	165	27.44	171	27.44	145
				27.46	188	27.46	150	27.46	181	27.46	153
				27.48	199	27.48	153	27.48	147	27.48	166
				27.5	200	27.5	156	27.5	150	27.5	148
				27.52	153	27.52	145	27.52	158	27.52	155
				27.54	188	27.54	148	27.54	144	27.54	143
				27.56	191	27.56	155	27.56	138	27.56	151
				27.58	176	27.58	160	27.58	152	27.58	137
				27.6	157	27.6	141	27.6	157	27.6	141
				27.62	165	27.62	147	27.62	162	27.62	159
				27.64	167	27.64	162	27.64	140	27.64	174
				27.66	168	27.66	155	27.66	146	27.66	135
				27.68	160	27.68	135	27.68	155	27.68	156
				27.7	157	27.7	159	27.7	157	27.7	153
				27.72	178	27.72	163	27.72	148	27.72	149
				27.74	162	27.74	156	27.74	124	27.74	139
				27.76	165	27.76	145	27.76	123	27.76	154
				27.78	147	27.78	140	27.78	133	27.78	143
				27.8	175	27.8	166	27.8	131	27.8	158
				27.82	157	27.82	144	27.82	156	27.82	140
				27.84	147	27.84	162	27.84	149	27.84	124
				27.86	156	27.86	145	27.86	151	27.86	144
				27.88	147	27.88	124	27.88	140	27.88	142
				27.9	142	27.9	133	27.9	131	27.9	123
				27.92	126	27.92	132	27.92	146	27.92	126
				27.94	139	27.94	117	27.94	130	27.94	121
				27.96	137	27.96	124	27.96	153	27.96	122
				27.98	146	27.98	134	27.98	141	27.98	148
				28	152	28	132	28	145	28	129
				28.02	156	28.02	122	28.02	116	28.02	134
				28.04	144	28.04	126	28.04	140	28.04	125
				28.06	150	28.06	122	28.06	140	28.06	137
				28.08	131	28.08	109	28.08	136	28.08	115
				28.1	154	28.1	120	28.1	116	28.1	137
				28.12	123	28.12	116	28.12	110	28.12	123
				28.14	145	28.14	126	28.14	142	28.14	126
				28.16	134	28.16	117	28.16	127	28.16	133
				28.18	144	28.18	129	28.18	113	28.18	111
				28.2	135	28.2	123	28.2	135	28.2	99
				28.22	151	28.22	120	28.22	144	28.22	133
				28.24	149	28.24	98	28.24	145	28.24	126
				28.26	145	28.26	131	28.26	127	28.26	128
				28.28	144	28.28	129	28.28	127	28.28	120
				28.3	134	28.3	115	28.3	117	28.3	128
				28.32	132	28.32	112	28.32	110	28.32	128
				28.34	131	28.34	124	28.34	116	28.34	123
				28.36	120	28.36	127	28.36	104	28.36	122
				28.38	107	28.38	115	28.38	120	28.38	121
				28.4	135	28.4	127	28.4	121	28.4	136
				28.42	122	28.42	109	28.42	102	28.42	107
				28.44	122	28.44	123	28.44	123	28.44	113
				28.46	146	28.46	106	28.46	133	28.46	115
				28.48	117	28.48	99	28.48	101	28.48	110
				28.5	131	28.5	123	28.5	105	28.5	117
				28.52	139	28.52	104	28.52	107	28.52	94
				28.54	137	28.54	104	28.54	114	28.54	109
				28.56	112	28.56	106	28.56	113	28.56	117
				28.58	134	28.58	93	28.58	120	28.58	105
				28.6	113	28.6	120	28.6	121	28.6	107
				28.62	134	28.62	117	28.62	130	28.62	89
				28.64	99	28.64	105	28.64	131	28.64	125
				28.66	125	28.66	103	28.66	91	28.66	102
				28.68	118	28.68	84	28.68	109	28.68	117
				28.7	118	28.7	94	28.7	102	28.7	115
				28.72	115	28.72	109	28.72	104	28.72	107
				28.74	104	28.74	92	28.74	104	28.74	97
				28.76	86	28.76	100	28.76	114	28.76	113
				28.78	99	28.78	104	28.78	91	28.78	117
				28.8	99	28.8	94	28.8	118	28.8	99
				28.82	107	28.82	117	28.82	113	28.82	102
				28.84	122	28.84	114	28.84	122	28.84	123
				28.86	125	28.86	93	28.86	96	28.86	100
				28.88	107	28.88	122	28.88	107	28.88	94
				28.9	106	28.9	83	28.9	93	28.9	115
				28.92	112	28.92	111	28.92	93	28.92	113
				28.94	89	28.94	87	28.94	113	28.94	86
				28.96	118	28.96	93	28.96	127	28.96	93
				28.98	105	28.98	97	28.98	104	28.98	92
				29	96	29	100	29	112	29	103
				29.02	109	29.02	84	29.02	101	29.02	106
				29.04	82	29.04	93	29.04	103	29.04	101
				29.06	94	29.06	92	29.06	102	29.06	97
				29.08	99	29.08	102	29.08	98	29.08	107
				29.1	91	29.1	95	29.1	100	29.1	92
				29.12	75	29.12	98	29.12	86	29.12	92
				29.14	98	29.14	81	29.14	92	29.14	98
				29.16	111	29.16	80	29.16	94	29.16	103
				29.18	97	29.18	94	29.18	95	29.18	84
				29.2	99	29.2	83	29.2	79	29.2	114
				29.22	96	29.22	68	29.22	89	29.22	91
				29.24	78	29.24	98	29.24	75	29.24	75
				29.26	93	29.26	83	29.26	98	29.26	97
				29.28	92	29.28	85	29.28	86	29.28	98
				29.3	114	29.3	72	29.3	96	29.3	84
				29.32	93	29.32	83	29.32	98	29.32	88
				29.34	92	29.34	70	29.34	89	29.34	86
				29.36	91	29.36	79	29.36	93	29.36	92
				29.38	80	29.38	101	29.38	92	29.38	77
				29.4	102	29.4	70	29.4	87	29.4	98
				29.42	94	29.42	82	29.42	85	29.42	94
				29.44	107	29.44	68	29.44	90	29.44	81
				29.46	94	29.46	74	29.46	72	29.46	91
				29.48	88	29.48	82	29.48	90	29.48	90
				29.5	83	29.5	72	29.5	84	29.5	89
				29.52	82	29.52	87	29.52	77	29.52	90
				29.54	70	29.54	93	29.54	75	29.54	83
				29.56	86	29.56	67	29.56	71	29.56	99
				29.58	84	29.58	97	29.58	83	29.58	91
				29.6	79	29.6	74	29.6	86	29.6	74
				29.62	88	29.62	76	29.62	86	29.62	92
				29.64	86	29.64	65	29.64	78	29.64	78
				29.66	78	29.66	58	29.66	83	29.66	96
				29.68	80	29.68	73	29.68	94	29.68	71
				29.7	111	29.7	76	29.7	68	29.7	76
				29.72	76	29.72	74	29.72	85	29.72	88
				29.74	77	29.74	79	29.74	87	29.74	65
				29.76	84	29.76	82	29.76	88	29.76	88
				29.78	83	29.78	78	29.78	91	29.78	75
				29.8	82	29.8	67	29.8	102	29.8	86
				29.82	66	29.82	67	29.82	81	29.82	72
				29.84	75	29.84	69	29.84	88	29.84	81
				29.86	77	29.86	74	29.86	94	29.86	86
				29.88	78	29.88	92	29.88	80	29.88	94
				29.9	84	29.9	67	29.9	83	29.9	82
				29.92	80	29.92	79	29.92	77	29.92	62
				29.94	82	29.94	63	29.94	76	29.94	86
				29.96	78	29.96	87	29.96	89	29.96	66
				29.98	103	29.98	69	29.98	71	29.98	81
				30	81	30	61	30	85	30	89
				30.02	72	30.02	70	30.02	99	30.02	85
				30.04	88	30.04	81	30.04	69	30.04	71
				30.06	73	30.06	74	30.06	71	30.06	84
				30.08	79	30.08	66	30.08	87	30.08	88
				30.1	76	30.1	79	30.1	85	30.1	69
				30.12	89	30.12	68	30.12	91	30.12	79
				30.14	97	30.14	59	30.14	80	30.14	66
				30.16	82	30.16	78	30.16	67	30.16	76
				30.18	92	30.18	78	30.18	87	30.18	79
				30.2	82	30.2	70	30.2	77	30.2	89
				30.22	76	30.22	70	30.22	83	30.22	72
				30.24	84	30.24	90	30.24	80	30.24	88
				30.26	84	30.26	70	30.26	94	30.26	50
				30.28	82	30.28	77	30.28	67	30.28	91
				30.3	78	30.3	75	30.3	90	30.3	64
				30.32	81	30.32	66	30.32	97	30.32	81
				30.34	71	30.34	63	30.34	89	30.34	64
				30.36	85	30.36	63	30.36	79	30.36	63
				30.38	80	30.38	57	30.38	73	30.38	87
				30.4	86	30.4	69	30.4	80	30.4	79
				30.42	71	30.42	63	30.42	75	30.42	86
				30.44	85	30.44	74	30.44	79	30.44	78
				30.46	70	30.46	54	30.46	95	30.46	72
				30.48	78	30.48	68	30.48	75	30.48	72
				30.5	77	30.5	88	30.5	71	30.5	100
				30.52	68	30.52	85	30.52	81	30.52	69
				30.54	61	30.54	72	30.54	95	30.54	72
				30.56	91	30.56	68	30.56	80	30.56	88
				30.58	80	30.58	58	30.58	86	30.58	69
				30.6	75	30.6	73	30.6	78	30.6	74
				30.62	86	30.62	66	30.62	74	30.62	78
				30.64	79	30.64	73	30.64	76	30.64	62
				30.66	86	30.66	73	30.66	77	30.66	91
				30.68	87	30.68	66	30.68	81	30.68	79
				30.7	85	30.7	80	30.7	73	30.7	72
				30.72	87	30.72	70	30.72	77	30.72	79
				30.74	74	30.74	72	30.74	103	30.74	71
				30.76	76	30.76	77	30.76	81	30.76	82
				30.78	94	30.78	69	30.78	75	30.78	88
				30.8	81	30.8	76	30.8	76	30.8	92
				30.82	79	30.82	79	30.82	75	30.82	76
				30.84	78	30.84	72	30.84	70	30.84	72
				30.86	94	30.86	78	30.86	81	30.86	72
				30.88	84	30.88	82	30.88	96	30.88	80
				30.9	97	30.9	73	30.9	72	30.9	84
				30.92	76	30.92	86	30.92	74	30.92	80
				30.94	80	30.94	77	30.94	81	30.94	79
				30.96	92	30.96	83	30.96	90	30.96	81
				30.98	82	30.98	64	30.98	92	30.98	103
				31	72	31	73	31	84	31	87
				31.02	103	31.02	70	31.02	82	31.02	72
				31.04	72	31.04	78	31.04	101	31.04	83
				31.06	94	31.06	82	31.06	63	31.06	64
				31.08	68	31.08	83	31.08	95	31.08	57
				31.1	79	31.1	87	31.1	92	31.1	64
				31.12	92	31.12	70	31.12	88	31.12	88
				31.14	80	31.14	96	31.14	83	31.14	71
				31.16	98	31.16	75	31.16	81	31.16	77
				31.18	93	31.18	74	31.18	95	31.18	92
				31.2	81	31.2	72	31.2	86	31.2	80
				31.22	73	31.22	96	31.22	100	31.22	96
				31.24	85	31.24	83	31.24	84	31.24	97
				31.26	82	31.26	88	31.26	94	31.26	100
				31.28	91	31.28	83	31.28	90	31.28	87
				31.3	91	31.3	81	31.3	82	31.3	88
				31.32	87	31.32	66	31.32	97	31.32	93
				31.34	84	31.34	81	31.34	92	31.34	78
				31.36	74	31.36	84	31.36	113	31.36	78
				31.38	102	31.38	90	31.38	93	31.38	82
				31.4	85	31.4	82	31.4	87	31.4	92
				31.42	91	31.42	82	31.42	73	31.42	78
				31.44	94	31.44	71	31.44	93	31.44	96
				31.46	78	31.46	91	31.46	110	31.46	89
				31.48	96	31.48	92	31.48	91	31.48	83
				31.5	83	31.5	83	31.5	102	31.5	98
				31.52	96	31.52	81	31.52	88	31.52	82
				31.54	82	31.54	79	31.54	97	31.54	96
				31.56	88	31.56	102	31.56	91	31.56	77
				31.58	88	31.58	99	31.58	120	31.58	69
				31.6	83	31.6	69	31.6	91	31.6	94
				31.62	100	31.62	86	31.62	111	31.62	91
				31.64	110	31.64	77	31.64	86	31.64	85
				31.66	110	31.66	73	31.66	94	31.66	90
				31.68	108	31.68	80	31.68	96	31.68	85
				31.7	111	31.7	99	31.7	79	31.7	106
				31.72	96	31.72	105	31.72	106	31.72	101
				31.74	97	31.74	73	31.74	92	31.74	81
				31.76	102	31.76	73	31.76	80	31.76	85
				31.78	103	31.78	91	31.78	103	31.78	107
				31.8	108	31.8	95	31.8	105	31.8	107
				31.82	108	31.82	97	31.82	109	31.82	112
				31.84	95	31.84	89	31.84	94	31.84	106
				31.86	112	31.86	100	31.86	125	31.86	99
				31.88	132	31.88	95	31.88	113	31.88	85
				31.9	109	31.9	98	31.9	99	31.9	85
				31.92	89	31.92	120	31.92	89	31.92	100
				31.94	102	31.94	91	31.94	103	31.94	99
				31.96	100	31.96	86	31.96	100	31.96	108
				31.98	100	31.98	79	31.98	101	31.98	102
				32	101	32	105	32	110	32	103
				32.02	116	32.02	104	32.02	107	32.02	103
				32.04	109	32.04	106	32.04	118	32.04	106
				32.06	117	32.06	121	32.06	134	32.06	89
				32.08	106	32.08	100	32.08	112	32.08	97
				32.1	120	32.1	115	32.1	113	32.1	115
				32.12	124	32.12	95	32.12	101	32.12	86
				32.14	101	32.14	110	32.14	143	32.14	98
				32.16	95	32.16	98	32.16	125	32.16	112
				32.18	126	32.18	100	32.18	109	32.18	93
				32.2	103	32.2	104	32.2	113	32.2	105
				32.22	121	32.22	99	32.22	116	32.22	111
				32.24	105	32.24	122	32.24	126	32.24	117
				32.26	100	32.26	87	32.26	136	32.26	91
				32.28	116	32.28	94	32.28	122	32.28	112
				32.3	109	32.3	108	32.3	102	32.3	94
				32.32	120	32.32	103	32.32	118	32.32	115
				32.34	122	32.34	96	32.34	142	32.34	122
				32.36	133	32.36	113	32.36	111	32.36	119
				32.38	125	32.38	104	32.38	126	32.38	123
				32.4	132	32.4	94	32.4	124	32.4	135
				32.42	83	32.42	105	32.42	127	32.42	111
				32.44	113	32.44	112	32.44	130	32.44	119
				32.46	115	32.46	104	32.46	133	32.46	107
				32.48	129	32.48	121	32.48	120	32.48	116
				32.5	120	32.5	118	32.5	132	32.5	119
				32.52	133	32.52	124	32.52	111	32.52	127
				32.54	115	32.54	110	32.54	118	32.54	116
				32.56	121	32.56	113	32.56	133	32.56	109
				32.58	124	32.58	121	32.58	126	32.58	121
				32.6	126	32.6	109	32.6	119	32.6	108
				32.62	118	32.62	130	32.62	108	32.62	99
				32.64	107	32.64	129	32.64	135	32.64	110
				32.66	97	32.66	122	32.66	122	32.66	101
				32.68	113	32.68	113	32.68	136	32.68	110
				32.7	161	32.7	109	32.7	147	32.7	143
				32.72	143	32.72	105	32.72	145	32.72	140
				32.74	133	32.74	115	32.74	117	32.74	107
				32.76	129	32.76	114	32.76	125	32.76	111
				32.78	115	32.78	113	32.78	124	32.78	121
				32.8	125	32.8	105	32.8	122	32.8	123
				32.82	137	32.82	131	32.82	131	32.82	116
				32.84	155	32.84	103	32.84	140	32.84	118
				32.86	144	32.86	110	32.86	151	32.86	119
				32.88	151	32.88	123	32.88	154	32.88	127
				32.9	132	32.9	122	32.9	149	32.9	102
				32.92	109	32.92	130	32.92	146	32.92	113
				32.94	139	32.94	122	32.94	145	32.94	138
				32.96	141	32.96	115	32.96	140	32.96	106
				32.98	144	32.98	104	32.98	107	32.98	109
				33	128	33	126	33	146	33	128
				33.02	143	33.02	114	33.02	133	33.02	133
				33.04	124	33.04	110	33.04	142	33.04	132
				33.06	139	33.06	122	33.06	126	33.06	114
				33.08	159	33.08	105	33.08	139	33.08	117
				33.1	148	33.1	122	33.1	152	33.1	129
				33.12	140	33.12	133	33.12	137	33.12	163
				33.14	130	33.14	128	33.14	126	33.14	139
				33.16	144	33.16	112	33.16	168	33.16	127
				33.18	145	33.18	115	33.18	149	33.18	125
				33.2	145	33.2	140	33.2	153	33.2	121
				33.22	146	33.22	134	33.22	170	33.22	136
				33.24	151	33.24	130	33.24	132	33.24	135
				33.26	136	33.26	145	33.26	152	33.26	129
				33.28	161	33.28	125	33.28	147	33.28	130
				33.3	157	33.3	126	33.3	146	33.3	132
				33.32	134	33.32	121	33.32	153	33.32	135
				33.34	151	33.34	154	33.34	153	33.34	117
				33.36	147	33.36	144	33.36	155	33.36	134
				33.38	152	33.38	128	33.38	149	33.38	128
				33.4	165	33.4	145	33.4	138	33.4	128
				33.42	135	33.42	133	33.42	147	33.42	108
				33.44	146	33.44	129	33.44	146	33.44	120
				33.46	146	33.46	129	33.46	149	33.46	149
				33.48	159	33.48	126	33.48	128	33.48	119
				33.5	158	33.5	124	33.5	143	33.5	150
				33.52	138	33.52	127	33.52	144	33.52	136
				33.54	154	33.54	131	33.54	170	33.54	138
				33.56	164	33.56	136	33.56	143	33.56	145
				33.58	143	33.58	127	33.58	154	33.58	143
				33.6	157	33.6	115	33.6	158	33.6	123
				33.62	131	33.62	149	33.62	154	33.62	120
				33.64	157	33.64	141	33.64	172	33.64	117
				33.66	163	33.66	145	33.66	165	33.66	135
				33.68	155	33.68	134	33.68	171	33.68	121
				33.7	166	33.7	125	33.7	128	33.7	142
				33.72	157	33.72	144	33.72	149	33.72	127
				33.74	151	33.74	132	33.74	147	33.74	125
				33.76	157	33.76	124	33.76	138	33.76	144
				33.78	137	33.78	118	33.78	145	33.78	129
				33.8	155	33.8	107	33.8	170	33.8	118
				33.82	146	33.82	137	33.82	144	33.82	142
				33.84	144	33.84	127	33.84	147	33.84	124
				33.86	137	33.86	141	33.86	155	33.86	141
				33.88	123	33.88	125	33.88	137	33.88	111
				33.9	152	33.9	147	33.9	150	33.9	136
				33.92	140	33.92	121	33.92	138	33.92	139
				33.94	147	33.94	130	33.94	149	33.94	120
				33.96	136	33.96	133	33.96	154	33.96	141
				33.98	170	33.98	142	33.98	168	33.98	142
				34	143	34	115	34	153	34	129
				34.02	165	34.02	115	34.02	132	34.02	108
				34.04	149	34.04	139	34.04	158	34.04	144
				34.06	148	34.06	123	34.06	153	34.06	111
				34.08	137	34.08	108	34.08	133	34.08	126
				34.1	165	34.1	125	34.1	145	34.1	146
				34.12	111	34.12	120	34.12	145	34.12	133
				34.14	125	34.14	127	34.14	127	34.14	120
				34.16	146	34.16	122	34.16	133	34.16	125
				34.18	150	34.18	116	34.18	146	34.18	140
				34.2	155	34.2	136	34.2	122	34.2	133
				34.22	136	34.22	136	34.22	133	34.22	134
				34.24	146	34.24	116	34.24	123	34.24	142
				34.26	156	34.26	112	34.26	138	34.26	135
				34.28	160	34.28	128	34.28	142	34.28	130
				34.3	137	34.3	131	34.3	120	34.3	132
				34.32	133	34.32	117	34.32	155	34.32	121
				34.34	145	34.34	120	34.34	121	34.34	125
				34.36	136	34.36	127	34.36	138	34.36	136
				34.38	141	34.38	112	34.38	144	34.38	115
				34.4	137	34.4	126	34.4	133	34.4	131
				34.42	130	34.42	125	34.42	107	34.42	105
				34.44	125	34.44	112	34.44	126	34.44	127
				34.46	128	34.46	116	34.46	144	34.46	107
				34.48	145	34.48	129	34.48	142	34.48	125
				34.5	140	34.5	112	34.5	138	34.5	126
				34.52	149	34.52	115	34.52	137	34.52	123
				34.54	122	34.54	123	34.54	114	34.54	133
				34.56	160	34.56	125	34.56	122	34.56	110
				34.58	126	34.58	126	34.58	134	34.58	145
				34.6	132	34.6	113	34.6	130	34.6	114
				34.62	150	34.62	93	34.62	117	34.62	129
				34.64	138	34.64	109	34.64	116	34.64	131
				34.66	119	34.66	126	34.66	110	34.66	127
				34.68	132	34.68	105	34.68	131	34.68	118
				34.7	124	34.7	112	34.7	112	34.7	117
				34.72	139	34.72	117	34.72	114	34.72	123
				34.74	126	34.74	129	34.74	118	34.74	102
				34.76	112	34.76	113	34.76	119	34.76	101
				34.78	132	34.78	118	34.78	132	34.78	120
				34.8	133	34.8	111	34.8	121	34.8	99
				34.82	132	34.82	107	34.82	132	34.82	122
				34.84	131	34.84	109	34.84	124	34.84	113
				34.86	104	34.86	112	34.86	102	34.86	108
				34.88	133	34.88	119	34.88	109	34.88	96
				34.9	118	34.9	116	34.9	132	34.9	114
				34.92	110	34.92	126	34.92	117	34.92	120
				34.94	122	34.94	123	34.94	101	34.94	125
				34.96	98	34.96	113	34.96	106	34.96	115
				34.98	118	34.98	113	34.98	104	34.98	107
				35	116	35	124	35	112	35	110
				35.02	115	35.02	105	35.02	101	35.02	124
				35.04	116	35.04	103	35.04	123	35.04	125
				35.06	120	35.06	90	35.06	118	35.06	100
				35.08	117	35.08	127	35.08	116	35.08	101
				35.1	131	35.1	110	35.1	104	35.1	107
				35.12	115	35.12	113	35.12	106	35.12	110
				35.14	120	35.14	98	35.14	123	35.14	97
				35.16	99	35.16	95	35.16	103	35.16	97
				35.18	103	35.18	107	35.18	97	35.18	120
				35.2	120	35.2	95	35.2	115	35.2	101
				35.22	119	35.22	95	35.22	83	35.22	103
				35.24	106	35.24	93	35.24	104	35.24	96
				35.26	123	35.26	93	35.26	107	35.26	109
				35.28	109	35.28	85	35.28	95	35.28	91
				35.3	114	35.3	104	35.3	94	35.3	100
				35.32	113	35.32	99	35.32	111	35.32	82
				35.34	105	35.34	83	35.34	102	35.34	100
				35.36	104	35.36	83	35.36	102	35.36	84
				35.38	98	35.38	95	35.38	111	35.38	94
				35.4	97	35.4	96	35.4	90	35.4	97
				35.42	87	35.42	97	35.42	74	35.42	98
				35.44	110	35.44	94	35.44	99	35.44	93
				35.46	119	35.46	103	35.46	106	35.46	83
				35.48	96	35.48	98	35.48	99	35.48	98
				35.5	100	35.5	95	35.5	74	35.5	83
				35.52	97	35.52	92	35.52	108	35.52	81
				35.54	112	35.54	80	35.54	83	35.54	96
				35.56	103	35.56	88	35.56	85	35.56	95
				35.58	83	35.58	90	35.58	86	35.58	88
				35.6	88	35.6	92	35.6	96	35.6	59
				35.62	103	35.62	90	35.62	82	35.62	105
				35.64	100	35.64	83	35.64	101	35.64	81
				35.66	90	35.66	76	35.66	102	35.66	93
				35.68	99	35.68	97	35.68	99	35.68	84
				35.7	97	35.7	79	35.7	89	35.7	89
				35.72	100	35.72	91	35.72	95	35.72	78
				35.74	109	35.74	104	35.74	80	35.74	93
				35.76	97	35.76	92	35.76	71	35.76	89
				35.78	102	35.78	87	35.78	79	35.78	80
				35.8	93	35.8	78	35.8	88	35.8	105
				35.82	93	35.82	88	35.82	78	35.82	67
				35.84	91	35.84	67	35.84	83	35.84	94
				35.86	81	35.86	69	35.86	79	35.86	81
				35.88	86	35.88	83	35.88	72	35.88	86
				35.9	88	35.9	102	35.9	79	35.9	89
				35.92	96	35.92	79	35.92	67	35.92	78
				35.94	83	35.94	64	35.94	88	35.94	80
				35.96	89	35.96	83	35.96	90	35.96	94
				35.98	74	35.98	85	35.98	63	35.98	82
				36	69	36	76	36	82	36	78
				36.02	88	36.02	67	36.02	68	36.02	65
				36.04	67	36.04	97	36.04	86	36.04	68
				36.06	93	36.06	101	36.06	68	36.06	85
				36.08	73	36.08	77	36.08	84	36.08	81
				36.1	88	36.1	77	36.1	74	36.1	78
				36.12	84	36.12	71	36.12	72	36.12	83
				36.14	107	36.14	61	36.14	87	36.14	81
				36.16	79	36.16	73	36.16	65	36.16	82
				36.18	90	36.18	90	36.18	73	36.18	79
				36.2	73	36.2	73	36.2	68	36.2	63
				36.22	77	36.22	53	36.22	87	36.22	77
				36.24	71	36.24	67	36.24	69	36.24	72
				36.26	81	36.26	77	36.26	62	36.26	83
				36.28	83	36.28	74	36.28	73	36.28	63
				36.3	72	36.3	71	36.3	80	36.3	75
				36.32	71	36.32	73	36.32	70	36.32	71
				36.34	88	36.34	80	36.34	70	36.34	56
				36.36	92	36.36	78	36.36	65	36.36	79
				36.38	84	36.38	64	36.38	68	36.38	84
				36.4	87	36.4	73	36.4	55	36.4	69
				36.42	81	36.42	59	36.42	91	36.42	69
				36.44	81	36.44	87	36.44	66	36.44	62
				36.46	80	36.46	83	36.46	75	36.46	73
				36.48	80	36.48	79	36.48	72	36.48	74
				36.5	83	36.5	65	36.5	68	36.5	58
				36.52	71	36.52	61	36.52	70	36.52	71
				36.54	72	36.54	77	36.54	65	36.54	85
				36.56	86	36.56	71	36.56	68	36.56	77
				36.58	84	36.58	63	36.58	73	36.58	73
				36.6	87	36.6	76	36.6	60	36.6	73
				36.62	69	36.62	82	36.62	69	36.62	69
				36.64	77	36.64	59	36.64	78	36.64	65
				36.66	75	36.66	75	36.66	68	36.66	76
				36.68	62	36.68	67	36.68	68	36.68	74
				36.7	83	36.7	71	36.7	68	36.7	73
				36.72	74	36.72	56	36.72	70	36.72	67
				36.74	83	36.74	77	36.74	49	36.74	74
				36.76	74	36.76	65	36.76	61	36.76	71
				36.78	78	36.78	60	36.78	63	36.78	60
				36.8	72	36.8	76	36.8	72	36.8	77
				36.82	78	36.82	60	36.82	76	36.82	69
				36.84	75	36.84	57	36.84	69	36.84	72
				36.86	75	36.86	83	36.86	71	36.86	65
				36.88	80	36.88	52	36.88	61	36.88	75
				36.9	58	36.9	53	36.9	82	36.9	64
				36.92	86	36.92	54	36.92	73	36.92	85
				36.94	88	36.94	62	36.94	65	36.94	80
				36.96	64	36.96	65	36.96	77	36.96	62
				36.98	80	36.98	66	36.98	71	36.98	69
				37	81	37	75	37	70	37	77
				37.02	72	37.02	60	37.02	76	37.02	65
				37.04	70	37.04	71	37.04	55	37.04	82
				37.06	73	37.06	64	37.06	54	37.06	64
				37.08	56	37.08	70	37.08	55	37.08	63
				37.1	75	37.1	57	37.1	53	37.1	69
				37.12	83	37.12	46	37.12	71	37.12	63
				37.14	92	37.14	53	37.14	67	37.14	67
				37.16	80	37.16	53	37.16	66	37.16	58
				37.18	60	37.18	62	37.18	66	37.18	60
				37.2	53	37.2	59	37.2	58	37.2	65
				37.22	69	37.22	69	37.22	59	37.22	64
				37.24	70	37.24	64	37.24	63	37.24	68
				37.26	80	37.26	63	37.26	72	37.26	63
				37.28	68	37.28	61	37.28	60	37.28	71
				37.3	68	37.3	73	37.3	66	37.3	73
				37.32	74	37.32	75	37.32	58	37.32	51
				37.34	49	37.34	56	37.34	60	37.34	54
				37.36	75	37.36	65	37.36	43	37.36	58
				37.38	68	37.38	61	37.38	62	37.38	57
				37.4	73	37.4	61	37.4	59	37.4	67
				37.42	58	37.42	59	37.42	72	37.42	61
				37.44	61	37.44	58	37.44	51	37.44	66
				37.46	61	37.46	54	37.46	69	37.46	54
				37.48	60	37.48	68	37.48	71	37.48	53
				37.5	70	37.5	52	37.5	62	37.5	53
				37.52	56	37.52	67	37.52	69	37.52	55
				37.54	63	37.54	59	37.54	67	37.54	70
				37.56	65	37.56	66	37.56	75	37.56	59
				37.58	72	37.58	55	37.58	54	37.58	65
				37.6	54	37.6	58	37.6	81	37.6	61
				37.62	55	37.62	71	37.62	59	37.62	59
				37.64	71	37.64	64	37.64	62	37.64	50
				37.66	66	37.66	54	37.66	61	37.66	58
				37.68	78	37.68	77	37.68	56	37.68	53
				37.7	77	37.7	69	37.7	60	37.7	59
				37.72	68	37.72	64	37.72	85	37.72	64
				37.74	76	37.74	48	37.74	76	37.74	61
				37.76	64	37.76	56	37.76	58	37.76	56
				37.78	66	37.78	68	37.78	71	37.78	69
				37.8	72	37.8	47	37.8	50	37.8	75
				37.82	44	37.82	51	37.82	71	37.82	59
				37.84	65	37.84	51	37.84	59	37.84	57
				37.86	72	37.86	61	37.86	69	37.86	71
				37.88	63	37.88	56	37.88	54	37.88	66
				37.9	64	37.9	60	37.9	68	37.9	63
				37.92	76	37.92	54	37.92	73	37.92	61
				37.94	76	37.94	42	37.94	62	37.94	60
				37.96	66	37.96	53	37.96	41	37.96	52
				37.98	52	37.98	60	37.98	64	37.98	61
				38	69	38	46	38	61	38	58
				38.02	69	38.02	47	38.02	49	38.02	61
				38.04	54	38.04	52	38.04	69	38.04	53
				38.06	79	38.06	74	38.06	67	38.06	56
				38.08	52	38.08	59	38.08	63	38.08	59
				38.1	63	38.1	66	38.1	55	38.1	50
				38.12	68	38.12	69	38.12	62	38.12	50
				38.14	75	38.14	60	38.14	70	38.14	64
				38.16	56	38.16	52	38.16	52	38.16	61
				38.18	66	38.18	59	38.18	52	38.18	51
				38.2	66	38.2	64	38.2	67	38.2	48
				38.22	58	38.22	50	38.22	53	38.22	69
				38.24	74	38.24	47	38.24	64	38.24	50
				38.26	70	38.26	53	38.26	72	38.26	60
				38.28	63	38.28	62	38.28	60	38.28	56
				38.3	61	38.3	50	38.3	55	38.3	82
				38.32	68	38.32	58	38.32	62	38.32	60
				38.34	45	38.34	47	38.34	57	38.34	54
				38.36	81	38.36	47	38.36	58	38.36	53
				38.38	54	38.38	48	38.38	63	38.38	55
				38.4	58	38.4	46	38.4	62	38.4	43
				38.42	64	38.42	63	38.42	60	38.42	55
				38.44	67	38.44	60	38.44	59	38.44	59
				38.46	63	38.46	56	38.46	44	38.46	45
				38.48	65	38.48	41	38.48	73	38.48	56
				38.5	54	38.5	50	38.5	79	38.5	54
				38.52	64	38.52	73	38.52	52	38.52	51
				38.54	60	38.54	50	38.54	53	38.54	75
				38.56	50	38.56	52	38.56	57	38.56	51
				38.58	70	38.58	39	38.58	59	38.58	59
				38.6	50	38.6	56	38.6	57	38.6	61
				38.62	50	38.62	55	38.62	58	38.62	48
				38.64	58	38.64	50	38.64	70	38.64	56
				38.66	60	38.66	59	38.66	59	38.66	51
				38.68	65	38.68	51	38.68	62	38.68	51
				38.7	51	38.7	44	38.7	68	38.7	64
				38.72	59	38.72	46	38.72	61	38.72	54
				38.74	67	38.74	52	38.74	53	38.74	38
				38.76	55	38.76	53	38.76	35	38.76	54
				38.78	59	38.78	53	38.78	70	38.78	51
				38.8	57	38.8	44	38.8	58	38.8	63
				38.82	72	38.82	46	38.82	57	38.82	65
				38.84	59	38.84	46	38.84	53	38.84	68
				38.86	50	38.86	49	38.86	56	38.86	51
				38.88	60	38.88	59	38.88	60	38.88	49
				38.9	51	38.9	55	38.9	57	38.9	47
				38.92	81	38.92	56	38.92	44	38.92	53
				38.94	60	38.94	45	38.94	43	38.94	56
				38.96	70	38.96	42	38.96	52	38.96	50
				38.98	60	38.98	54	38.98	52	38.98	43
				39	61	39	44	39	70	39	61
				39.02	51	39.02	52	39.02	52	39.02	59
				39.04	52	39.04	42	39.04	54	39.04	54
				39.06	58	39.06	63	39.06	60	39.06	43
				39.08	66	39.08	49	39.08	45	39.08	50
				39.1	55	39.1	51	39.1	57	39.1	50
				39.12	52	39.12	57	39.12	66	39.12	63
				39.14	49	39.14	50	39.14	53	39.14	54
				39.16	48	39.16	58	39.16	56	39.16	51
				39.18	44	39.18	54	39.18	46	39.18	37
				39.2	62	39.2	37	39.2	39	39.2	42
				39.22	52	39.22	59	39.22	55	39.22	46
				39.24	52	39.24	46	39.24	49	39.24	48
				39.26	45	39.26	54	39.26	46	39.26	59
				39.28	73	39.28	45	39.28	60	39.28	47
				39.3	46	39.3	43	39.3	51	39.3	48
				39.32	49	39.32	56	39.32	55	39.32	34
				39.34	34	39.34	49	39.34	50	39.34	44
				39.36	46	39.36	36	39.36	43	39.36	55
				39.38	48	39.38	60	39.38	34	39.38	58
				39.4	52	39.4	49	39.4	49	39.4	57
				39.42	60	39.42	40	39.42	56	39.42	51
				39.44	50	39.44	45	39.44	52	39.44	37
				39.46	47	39.46	41	39.46	50	39.46	54
				39.48	50	39.48	52	39.48	58	39.48	51
				39.5	58	39.5	35	39.5	62	39.5	48
				39.52	60	39.52	45	39.52	45	39.52	40
				39.54	51	39.54	33	39.54	43	39.54	51
				39.56	55	39.56	47	39.56	55	39.56	53
				39.58	51	39.58	51	39.58	43	39.58	44
				39.6	50	39.6	51	39.6	40	39.6	45
				39.62	46	39.62	40	39.62	39	39.62	44
				39.64	51	39.64	44	39.64	45	39.64	52
				39.66	57	39.66	38	39.66	53	39.66	47
				39.68	54	39.68	57	39.68	42	39.68	44
				39.7	48	39.7	46	39.7	49	39.7	50
				39.72	54	39.72	29	39.72	49	39.72	45
				39.74	61	39.74	38	39.74	36	39.74	40
				39.76	45	39.76	37	39.76	40	39.76	55
				39.78	43	39.78	40	39.78	37	39.78	43
				39.8	44	39.8	44	39.8	45	39.8	56
				39.82	47	39.82	35	39.82	51	39.82	47
				39.84	32	39.84	30	39.84	55	39.84	40
				39.86	42	39.86	47	39.86	35	39.86	48
				39.88	58	39.88	49	39.88	47	39.88	47
				39.9	50	39.9	40	39.9	37	39.9	47
				39.92	45	39.92	44	39.92	35	39.92	34
				39.94	50	39.94	37	39.94	45	39.94	49
				39.96	43	39.96	40	39.96	42	39.96	57
				39.98	46	39.98	41	39.98	40	39.98	52
				40	53	40	31	40	44	40	46
				40.02	46	40.02	41	40.02	40	40.02	47
				40.04	60	40.04	40	40.04	43	40.04	32
				40.06	44	40.06	42	40.06	46	40.06	42
				40.08	42	40.08	41	40.08	44	40.08	35
				40.1	41	40.1	36	40.1	42	40.1	48
				40.12	63	40.12	43	40.12	48	40.12	46
				40.14	46	40.14	42	40.14	43	40.14	34
				40.16	53	40.16	35	40.16	50	40.16	36
				40.18	47	40.18	44	40.18	36	40.18	41
				40.2	57	40.2	38	40.2	38	40.2	36
				40.22	32	40.22	43	40.22	51	40.22	38
				40.24	40	40.24	46	40.24	50	40.24	49
				40.26	44	40.26	40	40.26	27	40.26	43
				40.28	54	40.28	39	40.28	45	40.28	37
				40.3	48	40.3	42	40.3	40	40.3	32
				40.32	34	40.32	40	40.32	42	40.32	38
				40.34	44	40.34	34	40.34	52	40.34	31
				40.36	42	40.36	35	40.36	44	40.36	39
				40.38	37	40.38	41	40.38	40	40.38	36
				40.4	51	40.4	31	40.4	40	40.4	36
				40.42	43	40.42	41	40.42	53	40.42	44
				40.44	48	40.44	36	40.44	43	40.44	33
				40.46	42	40.46	37	40.46	43	40.46	36
				40.48	38	40.48	49	40.48	52	40.48	32
				40.5	39	40.5	31	40.5	50	40.5	45
				40.52	51	40.52	41	40.52	34	40.52	25
				40.54	37	40.54	30	40.54	43	40.54	39
				40.56	46	40.56	34	40.56	51	40.56	33
				40.58	30	40.58	40	40.58	36	40.58	29
				40.6	40	40.6	31	40.6	32	40.6	37
				40.62	46	40.62	38	40.62	50	40.62	46
				40.64	40	40.64	39	40.64	42	40.64	41
				40.66	28	40.66	48	40.66	51	40.66	31
				40.68	45	40.68	46	40.68	36	40.68	41
				40.7	37	40.7	44	40.7	30	40.7	45
				40.72	51	40.72	37	40.72	41	40.72	43
				40.74	33	40.74	29	40.74	40	40.74	35
				40.76	29	40.76	38	40.76	42	40.76	27
				40.78	34	40.78	35	40.78	37	40.78	31
				40.8	38	40.8	37	40.8	35	40.8	45
				40.82	44	40.82	44	40.82	29	40.82	32
				40.84	40	40.84	31	40.84	38	40.84	31
				40.86	40	40.86	35	40.86	49	40.86	41
				40.88	42	40.88	26	40.88	37	40.88	47
				40.9	53	40.9	26	40.9	35	40.9	43
				40.92	44	40.92	38	40.92	32	40.92	31
				40.94	31	40.94	34	40.94	26	40.94	28
				40.96	34	40.96	35	40.96	39	40.96	38
				40.98	46	40.98	41	40.98	27	40.98	31
				41	40	41	32	41	38	41	38
				41.02	43	41.02	25	41.02	37	41.02	43
				41.04	44	41.04	40	41.04	38	41.04	35
				41.06	51	41.06	25	41.06	37	41.06	48
				41.08	47	41.08	31	41.08	27	41.08	34
				41.1	46	41.1	34	41.1	30	41.1	33
				41.12	36	41.12	32	41.12	42	41.12	39
				41.14	35	41.14	22	41.14	38	41.14	42
				41.16	49	41.16	35	41.16	39	41.16	34
				41.18	40	41.18	30	41.18	39	41.18	37
				41.2	39	41.2	42	41.2	37	41.2	40
				41.22	41	41.22	32	41.22	37	41.22	26
				41.24	30	41.24	31	41.24	36	41.24	41
				41.26	38	41.26	26	41.26	27	41.26	34
				41.28	36	41.28	28	41.28	33	41.28	34
				41.3	48	41.3	31	41.3	38	41.3	40
				41.32	43	41.32	34	41.32	37	41.32	36
				41.34	34	41.34	30	41.34	39	41.34	29
				41.36	43	41.36	32	41.36	40	41.36	32
				41.38	47	41.38	33	41.38	53	41.38	35
				41.4	37	41.4	28	41.4	31	41.4	38
				41.42	33	41.42	42	41.42	38	41.42	29
				41.44	32	41.44	34	41.44	38	41.44	37
				41.46	35	41.46	39	41.46	38	41.46	40
				41.48	40	41.48	35	41.48	32	41.48	39
				41.5	27	41.5	29	41.5	36	41.5	34
				41.52	35	41.52	34	41.52	39	41.52	40
				41.54	30	41.54	28	41.54	41	41.54	36
				41.56	43	41.56	30	41.56	36	41.56	36
				41.58	45	41.58	30	41.58	38	41.58	31
				41.6	34	41.6	33	41.6	30	41.6	42
				41.62	34	41.62	34	41.62	45	41.62	45
				41.64	35	41.64	28	41.64	26	41.64	32
				41.66	37	41.66	32	41.66	33	41.66	35
				41.68	37	41.68	36	41.68	34	41.68	42
				41.7	37	41.7	35	41.7	35	41.7	32
				41.72	39	41.72	35	41.72	33	41.72	34
				41.74	43	41.74	23	41.74	34	41.74	43
				41.76	30	41.76	27	41.76	35	41.76	32
				41.78	40	41.78	34	41.78	36	41.78	29
				41.8	34	41.8	34	41.8	43	41.8	39
				41.82	43	41.82	40	41.82	30	41.82	49
				41.84	30	41.84	33	41.84	39	41.84	34
				41.86	40	41.86	22	41.86	46	41.86	29
				41.88	36	41.88	42	41.88	43	41.88	37
				41.9	35	41.9	25	41.9	24	41.9	29
				41.92	41	41.92	30	41.92	36	41.92	40
				41.94	39	41.94	40	41.94	31	41.94	28
				41.96	39	41.96	37	41.96	29	41.96	29
				41.98	43	41.98	22	41.98	37	41.98	31
				42	34	42	33	42	30	42	35
				42.02	32	42.02	44	42.02	49	42.02	38
				42.04	41	42.04	37	42.04	43	42.04	38
				42.06	36	42.06	25	42.06	25	42.06	45
				42.08	40	42.08	24	42.08	45	42.08	22
				42.1	42	42.1	29	42.1	35	42.1	31
				42.12	38	42.12	40	42.12	41	42.12	49
				42.14	32	42.14	30	42.14	44	42.14	42
				42.16	29	42.16	30	42.16	29	42.16	23
				42.18	43	42.18	27	42.18	44	42.18	32
				42.2	38	42.2	43	42.2	48	42.2	39
				42.22	49	42.22	27	42.22	36	42.22	34
				42.24	41	42.24	31	42.24	33	42.24	35
				42.26	48	42.26	36	42.26	44	42.26	33
				42.28	34	42.28	41	42.28	33	42.28	44
				42.3	48	42.3	40	42.3	27	42.3	34
				42.32	45	42.32	30	42.32	37	42.32	42
				42.34	46	42.34	47	42.34	39	42.34	38
				42.36	39	42.36	31	42.36	26	42.36	40
				42.38	35	42.38	31	42.38	36	42.38	31
				42.4	37	42.4	34	42.4	26	42.4	33
				42.42	34	42.42	44	42.42	30	42.42	45
				42.44	36	42.44	37	42.44	27	42.44	42
				42.46	32	42.46	28	42.46	37	42.46	40
				42.48	49	42.48	32	42.48	39	42.48	37
				42.5	43	42.5	42	42.5	34	42.5	38
				42.52	52	42.52	39	42.52	26	42.52	33
				42.54	48	42.54	28	42.54	28	42.54	39
				42.56	35	42.56	33	42.56	32	42.56	22
				42.58	32	42.58	36	42.58	31	42.58	46
				42.6	39	42.6	42	42.6	31	42.6	30
				42.62	26	42.62	28	42.62	32	42.62	41
				42.64	38	42.64	35	42.64	29	42.64	29
				42.66	44	42.66	28	42.66	38	42.66	40
				42.68	40	42.68	35	42.68	33	42.68	29
				42.7	39	42.7	35	42.7	38	42.7	38
				42.72	38	42.72	35	42.72	43	42.72	39
				42.74	43	42.74	29	42.74	35	42.74	34
				42.76	33	42.76	37	42.76	45	42.76	43
				42.78	42	42.78	30	42.78	35	42.78	25
				42.8	44	42.8	24	42.8	37	42.8	33
				42.82	40	42.82	32	42.82	45	42.82	31
				42.84	41	42.84	28	42.84	31	42.84	43
				42.86	32	42.86	28	42.86	27	42.86	35
				42.88	34	42.88	31	42.88	37	42.88	28
				42.9	50	42.9	37	42.9	33	42.9	32
				42.92	36	42.92	25	42.92	40	42.92	46
				42.94	36	42.94	30	42.94	35	42.94	39
				42.96	38	42.96	27	42.96	34	42.96	36
				42.98	35	42.98	27	42.98	45	42.98	33
				43	53	43	28	43	38	43	39
				43.02	40	43.02	44	43.02	28	43.02	49
				43.04	31	43.04	47	43.04	27	43.04	35
				43.06	40	43.06	36	43.06	32	43.06	33
				43.08	38	43.08	27	43.08	41	43.08	41
				43.1	36	43.1	35	43.1	30	43.1	38
				43.12	38	43.12	23	43.12	42	43.12	45
				43.14	33	43.14	35	43.14	37	43.14	32
				43.16	31	43.16	41	43.16	36	43.16	32
				43.18	38	43.18	24	43.18	34	43.18	34
				43.2	39	43.2	32	43.2	31	43.2	34
				43.22	46	43.22	35	43.22	47	43.22	32
				43.24	45	43.24	38	43.24	31	43.24	35
				43.26	49	43.26	31	43.26	26	43.26	34
				43.28	32	43.28	47	43.28	35	43.28	44
				43.3	39	43.3	31	43.3	40	43.3	31
				43.32	38	43.32	35	43.32	35	43.32	38
				43.34	42	43.34	37	43.34	36	43.34	38
				43.36	50	43.36	29	43.36	38	43.36	34
				43.38	42	43.38	31	43.38	34	43.38	26
				43.4	44	43.4	31	43.4	29	43.4	39
				43.42	47	43.42	35	43.42	35	43.42	35
				43.44	42	43.44	25	43.44	29	43.44	34
				43.46	39	43.46	29	43.46	46	43.46	34
				43.48	36	43.48	33	43.48	43	43.48	34
				43.5	43	43.5	42	43.5	40	43.5	37
				43.52	42	43.52	29	43.52	22	43.52	34
				43.54	38	43.54	34	43.54	45	43.54	31
				43.56	64	43.56	38	43.56	31	43.56	40
				43.58	45	43.58	37	43.58	26	43.58	29
				43.6	29	43.6	19	43.6	44	43.6	27
				43.62	35	43.62	21	43.62	26	43.62	30
				43.64	44	43.64	20	43.64	42	43.64	27
				43.66	32	43.66	29	43.66	34	43.66	37
				43.68	42	43.68	38	43.68	34	43.68	37
				43.7	43	43.7	30	43.7	26	43.7	36
				43.72	33	43.72	29	43.72	23	43.72	27
				43.74	33	43.74	23	43.74	32	43.74	38
				43.76	21	43.76	45	43.76	39	43.76	29
				43.78	38	43.78	39	43.78	31	43.78	40
				43.8	41	43.8	39	43.8	36	43.8	38
				43.82	37	43.82	18	43.82	33	43.82	34
				43.84	45	43.84	29	43.84	32	43.84	26
				43.86	32	43.86	36	43.86	36	43.86	33
				43.88	44	43.88	24	43.88	39	43.88	28
				43.9	44	43.9	35	43.9	32	43.9	33
				43.92	34	43.92	37	43.92	22	43.92	32
				43.94	42	43.94	25	43.94	32	43.94	33
				43.96	43	43.96	19	43.96	27	43.96	39
				43.98	41	43.98	27	43.98	29	43.98	33
				44	45	44	28	44	29	44	28
				44.02	40	44.02	25	44.02	30	44.02	39
				44.04	33	44.04	28	44.04	46	44.04	30
				44.06	33	44.06	28	44.06	29	44.06	26
				44.08	30	44.08	30	44.08	32	44.08	29
				44.1	33	44.1	27	44.1	23	44.1	32
				44.12	44	44.12	33	44.12	31	44.12	33
				44.14	39	44.14	26	44.14	28	44.14	31
				44.16	34	44.16	35	44.16	35	44.16	36
				44.18	43	44.18	23	44.18	39	44.18	31
				44.2	32	44.2	26	44.2	29	44.2	41
				44.22	35	44.22	35	44.22	27	44.22	39
				44.24	50	44.24	32	44.24	31	44.24	27
				44.26	45	44.26	27	44.26	37	44.26	21
				44.28	38	44.28	28	44.28	38	44.28	34
				44.3	43	44.3	27	44.3	38	44.3	26
				44.32	40	44.32	44	44.32	34	44.32	43
				44.34	35	44.34	28	44.34	32	44.34	37
				44.36	34	44.36	40	44.36	29	44.36	31
				44.38	28	44.38	31	44.38	21	44.38	28
				44.4	29	44.4	35	44.4	28	44.4	23
				44.42	34	44.42	30	44.42	37	44.42	40
				44.44	36	44.44	27	44.44	39	44.44	39
				44.46	42	44.46	33	44.46	37	44.46	29
				44.48	32	44.48	21	44.48	43	44.48	26
				44.5	27	44.5	33	44.5	33	44.5	31
				44.52	37	44.52	32	44.52	30	44.52	24
				44.54	32	44.54	24	44.54	37	44.54	33
				44.56	34	44.56	31	44.56	27	44.56	29
				44.58	36	44.58	29	44.58	24	44.58	34
				44.6	38	44.6	24	44.6	29	44.6	32
				44.62	30	44.62	28	44.62	30	44.62	35
				44.64	35	44.64	26	44.64	27	44.64	27
				44.66	22	44.66	31	44.66	26	44.66	35
				44.68	38	44.68	29	44.68	29	44.68	36
				44.7	22	44.7	18	44.7	37	44.7	25
				44.72	41	44.72	22	44.72	37	44.72	26
				44.74	33	44.74	35	44.74	31	44.74	37
				44.76	31	44.76	22	44.76	27	44.76	33
				44.78	33	44.78	32	44.78	34	44.78	33
				44.8	28	44.8	28	44.8	24	44.8	33
				44.82	40	44.82	34	44.82	32	44.82	39
				44.84	36	44.84	26	44.84	30	44.84	27
				44.86	38	44.86	28	44.86	33	44.86	35
				44.88	28	44.88	22	44.88	26	44.88	31
				44.9	32	44.9	31	44.9	20	44.9	25
				44.92	43	44.92	24	44.92	31	44.92	37
				44.94	27	44.94	36	44.94	28	44.94	28
				44.96	39	44.96	35	44.96	35	44.96	32
				44.98	22	44.98	35	44.98	37	44.98	31
				45	28	45	31	45	28	45	32
				45.02	34	45.02	37	45.02	42	45.02	37
				45.04	37	45.04	27	45.04	26	45.04	19
				45.06	36	45.06	33	45.06	31	45.06	32
				45.08	40	45.08	43	45.08	34	45.08	44
				45.1	38	45.1	36	45.1	37	45.1	34
				45.12	30	45.12	30	45.12	34	45.12	25
				45.14	23	45.14	23	45.14	28	45.14	33
				45.16	22	45.16	36	45.16	31	45.16	28
				45.18	41	45.18	25	45.18	34	45.18	34
				45.2	40	45.2	31	45.2	33	45.2	33
				45.22	30	45.22	22	45.22	26	45.22	42
				45.24	35	45.24	31	45.24	31	45.24	36
				45.26	31	45.26	20	45.26	38	45.26	25
				45.28	35	45.28	20	45.28	26	45.28	35
				45.3	47	45.3	20	45.3	31	45.3	28
				45.32	28	45.32	26	45.32	27	45.32	26
				45.34	44	45.34	23	45.34	26	45.34	29
				45.36	21	45.36	32	45.36	27	45.36	28
				45.38	47	45.38	29	45.38	33	45.38	29
				45.4	32	45.4	22	45.4	35	45.4	32
				45.42	31	45.42	34	45.42	44	45.42	30
				45.44	29	45.44	27	45.44	25	45.44	25
				45.46	24	45.46	27	45.46	31	45.46	32
				45.48	21	45.48	29	45.48	26	45.48	30
				45.5	28	45.5	39	45.5	29	45.5	29
				45.52	40	45.52	25	45.52	30	45.52	27
				45.54	39	45.54	46	45.54	35	45.54	23
				45.56	35	45.56	21	45.56	22	45.56	30
				45.58	32	45.58	27	45.58	40	45.58	27
				45.6	37	45.6	19	45.6	31	45.6	33
				45.62	30	45.62	32	45.62	28	45.62	26
				45.64	40	45.64	21	45.64	27	45.64	35
				45.66	27	45.66	17	45.66	30	45.66	38
				45.68	31	45.68	29	45.68	31	45.68	24
				45.7	33	45.7	38	45.7	32	45.7	28
				45.72	25	45.72	23	45.72	39	45.72	29
				45.74	40	45.74	24	45.74	32	45.74	24
				45.76	24	45.76	20	45.76	36	45.76	25
				45.78	41	45.78	26	45.78	22	45.78	23
				45.8	32	45.8	33	45.8	32	45.8	40
				45.82	26	45.82	30	45.82	40	45.82	39
				45.84	24	45.84	30	45.84	26	45.84	34
				45.86	29	45.86	24	45.86	32	45.86	28
				45.88	32	45.88	20	45.88	22	45.88	32
				45.9	35	45.9	28	45.9	34	45.9	33
				45.92	35	45.92	24	45.92	25	45.92	23
				45.94	23	45.94	31	45.94	35	45.94	32
				45.96	29	45.96	26	45.96	30	45.96	30
				45.98	28	45.98	37	45.98	21	45.98	38
				46	35	46	24	46	31	46	36
				46.02	28	46.02	34	46.02	21	46.02	34
				46.04	43	46.04	28	46.04	29	46.04	37
				46.06	27	46.06	34	46.06	32	46.06	26
				46.08	44	46.08	27	46.08	24	46.08	25
				46.1	24	46.1	22	46.1	39	46.1	23
				46.12	31	46.12	30	46.12	35	46.12	29
				46.14	34	46.14	27	46.14	37	46.14	36
				46.16	33	46.16	24	46.16	30	46.16	24
				46.18	19	46.18	23	46.18	30	46.18	28
				46.2	31	46.2	29	46.2	24	46.2	22
				46.22	31	46.22	25	46.22	26	46.22	31
				46.24	32	46.24	22	46.24	45	46.24	25
				46.26	37	46.26	28	46.26	32	46.26	32
				46.28	32	46.28	29	46.28	23	46.28	33
				46.3	21	46.3	24	46.3	47	46.3	33
				46.32	42	46.32	22	46.32	28	46.32	27
				46.34	32	46.34	24	46.34	25	46.34	32
				46.36	38	46.36	15	46.36	24	46.36	24
				46.38	22	46.38	31	46.38	34	46.38	31
				46.4	42	46.4	19	46.4	30	46.4	36
				46.42	27	46.42	23	46.42	36	46.42	44
				46.44	29	46.44	25	46.44	22	46.44	33
				46.46	37	46.46	24	46.46	40	46.46	34
				46.48	29	46.48	32	46.48	34	46.48	36
				46.5	32	46.5	30	46.5	30	46.5	23
				46.52	25	46.52	25	46.52	26	46.52	29
				46.54	30	46.54	25	46.54	33	46.54	38
				46.56	24	46.56	32	46.56	25	46.56	33
				46.58	29	46.58	30	46.58	33	46.58	24
				46.6	41	46.6	31	46.6	30	46.6	29
				46.62	33	46.62	14	46.62	37	46.62	25
				46.64	25	46.64	19	46.64	42	46.64	34
				46.66	30	46.66	35	46.66	28	46.66	24
				46.68	24	46.68	33	46.68	33	46.68	47
				46.7	33	46.7	36	46.7	32	46.7	26
				46.72	32	46.72	27	46.72	26	46.72	22
				46.74	36	46.74	33	46.74	40	46.74	26
				46.76	35	46.76	32	46.76	40	46.76	36
				46.78	39	46.78	28	46.78	32	46.78	32
				46.8	35	46.8	26	46.8	36	46.8	39
				46.82	37	46.82	23	46.82	35	46.82	33
				46.84	33	46.84	24	46.84	28	46.84	33
				46.86	36	46.86	40	46.86	38	46.86	34
				46.88	42	46.88	30	46.88	32	46.88	29
				46.9	46	46.9	36	46.9	28	46.9	36
				46.92	36	46.92	23	46.92	26	46.92	30
				46.94	30	46.94	26	46.94	30	46.94	24
				46.96	43	46.96	29	46.96	43	46.96	26
				46.98	32	46.98	30	46.98	35	46.98	37
				47	31	47	38	47	38	47	34
				47.02	35	47.02	30	47.02	32	47.02	26
				47.04	41	47.04	29	47.04	34	47.04	34
				47.06	19	47.06	34	47.06	27	47.06	34
				47.08	37	47.08	27	47.08	42	47.08	25
				47.1	25	47.1	25	47.1	32	47.1	24
				47.12	28	47.12	27	47.12	43	47.12	29
				47.14	32	47.14	23	47.14	32	47.14	24
				47.16	34	47.16	31	47.16	39	47.16	23
				47.18	44	47.18	37	47.18	37	47.18	34
				47.2	26	47.2	25	47.2	30	47.2	40
				47.22	32	47.22	30	47.22	32	47.22	38
				47.24	36	47.24	33	47.24	26	47.24	31
				47.26	37	47.26	27	47.26	46	47.26	30
				47.28	34	47.28	25	47.28	34	47.28	34
				47.3	43	47.3	23	47.3	39	47.3	38
				47.32	43	47.32	39	47.32	41	47.32	40
				47.34	39	47.34	31	47.34	49	47.34	31
				47.36	30	47.36	28	47.36	36	47.36	23
				47.38	37	47.38	29	47.38	35	47.38	44
				47.4	40	47.4	21	47.4	26	47.4	23
				47.42	33	47.42	34	47.42	28	47.42	39
				47.44	36	47.44	36	47.44	35	47.44	37
				47.46	29	47.46	35	47.46	36	47.46	32
				47.48	30	47.48	37	47.48	36	47.48	30
				47.5	46	47.5	33	47.5	39	47.5	25
				47.52	38	47.52	27	47.52	35	47.52	34
				47.54	33	47.54	27	47.54	38	47.54	27
				47.56	27	47.56	40	47.56	33	47.56	27
				47.58	36	47.58	28	47.58	47	47.58	39
				47.6	36	47.6	38	47.6	27	47.6	30
				47.62	46	47.62	32	47.62	25	47.62	38
				47.64	40	47.64	32	47.64	33	47.64	40
				47.66	44	47.66	38	47.66	37	47.66	34
				47.68	29	47.68	32	47.68	50	47.68	44
				47.7	31	47.7	31	47.7	34	47.7	41
				47.72	36	47.72	37	47.72	30	47.72	46
				47.74	41	47.74	35	47.74	39	47.74	37
				47.76	36	47.76	34	47.76	46	47.76	39
				47.78	41	47.78	39	47.78	35	47.78	34
				47.8	39	47.8	29	47.8	35	47.8	36
				47.82	44	47.82	28	47.82	37	47.82	44
				47.84	44	47.84	47	47.84	47	47.84	30
				47.86	49	47.86	46	47.86	30	47.86	30
				47.88	41	47.88	26	47.88	34	47.88	40
				47.9	45	47.9	31	47.9	39	47.9	41
				47.92	38	47.92	36	47.92	42	47.92	44
				47.94	45	47.94	39	47.94	36	47.94	37
				47.96	35	47.96	15	47.96	31	47.96	44
				47.98	40	47.98	35	47.98	39	47.98	41
				48	41	48	25	48	42	48	36
				48.02	37	48.02	52	48.02	53	48.02	37
				48.04	42	48.04	42	48.04	49	48.04	24
				48.06	32	48.06	30	48.06	41	48.06	32
				48.08	41	48.08	33	48.08	44	48.08	37
				48.1	38	48.1	32	48.1	45	48.1	44
				48.12	37	48.12	32	48.12	37	48.12	38
				48.14	43	48.14	32	48.14	41	48.14	37
				48.16	47	48.16	45	48.16	45	48.16	47
				48.18	50	48.18	33	48.18	49	48.18	38
				48.2	49	48.2	42	48.2	38	48.2	36
				48.22	32	48.22	36	48.22	46	48.22	42
				48.24	36	48.24	48	48.24	38	48.24	49
				48.26	38	48.26	28	48.26	56	48.26	44
				48.28	39	48.28	29	48.28	43	48.28	34
				48.3	43	48.3	41	48.3	40	48.3	39
				48.32	34	48.32	37	48.32	44	48.32	45
				48.34	57	48.34	40	48.34	30	48.34	36
				48.36	45	48.36	38	48.36	39	48.36	50
				48.38	46	48.38	52	48.38	43	48.38	44
				48.4	41	48.4	35	48.4	49	48.4	48
				48.42	37	48.42	38	48.42	40	48.42	44
				48.44	45	48.44	52	48.44	41	48.44	40
				48.46	40	48.46	41	48.46	44	48.46	40
				48.48	41	48.48	38	48.48	41	48.48	41
				48.5	45	48.5	49	48.5	46	48.5	42
				48.52	46	48.52	35	48.52	53	48.52	42
				48.54	40	48.54	43	48.54	41	48.54	38
				48.56	45	48.56	35	48.56	39	48.56	53
				48.58	58	48.58	39	48.58	33	48.58	48
				48.6	53	48.6	49	48.6	60	48.6	46
				48.62	49	48.62	40	48.62	39	48.62	36
				48.64	39	48.64	40	48.64	57	48.64	37
				48.66	49	48.66	45	48.66	50	48.66	44
				48.68	40	48.68	42	48.68	48	48.68	44
				48.7	35	48.7	58	48.7	49	48.7	39
				48.72	53	48.72	44	48.72	46	48.72	42
				48.74	41	48.74	45	48.74	56	48.74	44
				48.76	46	48.76	54	48.76	58	48.76	52
				48.78	49	48.78	46	48.78	43	48.78	37
				48.8	55	48.8	43	48.8	55	48.8	55
				48.82	70	48.82	51	48.82	57	48.82	57
				48.84	53	48.84	47	48.84	49	48.84	47
				48.86	48	48.86	48	48.86	53	48.86	36
				48.88	42	48.88	51	48.88	62	48.88	47
				48.9	50	48.9	51	48.9	44	48.9	43
				48.92	61	48.92	31	48.92	51	48.92	46
				48.94	53	48.94	55	48.94	63	48.94	51
				48.96	48	48.96	62	48.96	38	48.96	56
				48.98	56	48.98	57	48.98	45	48.98	57
				49	73	49	72	49	55	49	54
				49.02	56	49.02	35	49.02	54	49.02	47
				49.04	48	49.04	49	49.04	54	49.04	49
				49.06	68	49.06	59	49.06	55	49.06	55
				49.08	73	49.08	40	49.08	60	49.08	63
				49.1	59	49.1	67	49.1	45	49.1	54
				49.12	53	49.12	50	49.12	67	49.12	55
				49.14	47	49.14	45	49.14	42	49.14	56
				49.16	51	49.16	42	49.16	56	49.16	63
				49.18	65	49.18	51	49.18	52	49.18	46
				49.2	60	49.2	38	49.2	60	49.2	57
				49.22	54	49.22	63	49.22	57	49.22	67
				49.24	49	49.24	57	49.24	59	49.24	54
				49.26	55	49.26	54	49.26	64	49.26	53
				49.28	57	49.28	56	49.28	68	49.28	65
				49.3	58	49.3	68	49.3	73	49.3	58
				49.32	68	49.32	61	49.32	52	49.32	59
				49.34	68	49.34	67	49.34	60	49.34	46
				49.36	62	49.36	66	49.36	63	49.36	59
				49.38	48	49.38	57	49.38	66	49.38	46
				49.4	61	49.4	52	49.4	79	49.4	55
				49.42	68	49.42	62	49.42	63	49.42	45
				49.44	65	49.44	45	49.44	63	49.44	55
				49.46	52	49.46	77	49.46	86	49.46	64
				49.48	57	49.48	56	49.48	63	49.48	78
				49.5	71	49.5	67	49.5	70	49.5	57
				49.52	68	49.52	53	49.52	66	49.52	43
				49.54	72	49.54	56	49.54	64	49.54	52
				49.56	67	49.56	53	49.56	66	49.56	56
				49.58	63	49.58	69	49.58	74	49.58	64
				49.6	67	49.6	69	49.6	57	49.6	69
				49.62	77	49.62	67	49.62	56	49.62	55
				49.64	83	49.64	55	49.64	61	49.64	55
				49.66	72	49.66	76	49.66	70	49.66	68
				49.68	72	49.68	68	49.68	73	49.68	78
				49.7	70	49.7	75	49.7	68	49.7	66
				49.72	73	49.72	71	49.72	83	49.72	67
				49.74	71	49.74	49	49.74	63	49.74	69
				49.76	74	49.76	69	49.76	69	49.76	55
				49.78	56	49.78	61	49.78	81	49.78	77
				49.8	77	49.8	69	49.8	62	49.8	82
				49.82	78	49.82	60	49.82	91	49.82	78
				49.84	65	49.84	70	49.84	83	49.84	69
				49.86	72	49.86	81	49.86	63	49.86	75
				49.88	81	49.88	71	49.88	75	49.88	80
				49.9	73	49.9	67	49.9	64	49.9	83
				49.92	73	49.92	79	49.92	76	49.92	86
[truncated: 2,004 more rows]

## Sheet: Figure 2
Figure 2b					Figure 2c									Figure 2d
Current density (x)	FE - HCOO (y)	FE - H2 (y)	FE - CO (y)	Production rate (y)		Tin oxide		FTO		ATO		ITO		Tin oxide						FTO
50	91.9969	1	3.46618	0.87745	Current density (x)	Partial current density (y)	error	Partial current density (y)	error	Partial current density (y)	error	Partial current density (y)	error	Time (x, hr)	Potential (y)	Time (x, hr)	FE - H2 (y)	FE - CO (y)	FE - HCOO (y)	Time (x, hr)	Potential (y)	Time (x, hr)	FE - H2 (y)	FE - CO (y)	Time (x, hr)	FE - HCOO (y)
100	95.9267	2.22308	6.83832	1.82985	50	40.8256	2.21	47.0828	1.54	44.2626	2.57	44.1581	4.254	0.01667	-1.07132	0.04167	13.8	3.12	80.9877	0.01739	-0.8325	1.00008	5.42842	5.33648	1.00008	88.9877
200	94.4993	1.04691	5.91548	3.60525	100	85.0631	5.87	94.0556	2.14	86.1944	4.215	82.6796	3.75	0.03333	-1.05433	1	15.2	0.75	79.548	0.0348	-0.83237	19.9999	5.60937	5.61015	24	90.1652
300	93.0411	3.51125	5.488	5.32443	200	142.274	6.75	185.186	4.124	168.81	5.14	165.165	4.57	0.05	-1.05101	2	45.21	0.51	50.24	0.05208	-0.83224	40.0001	5.88079	5.13807	72	88.5656
400	82.512	15.82	4.06218	6.29585	300	203.436	13.146	275.601	7.12	237.823	6.87	239.59	5.1327	0.06667	-1.04657	3	88.21	0.542	10.51	0.0696	-0.83211	60	6.15221	4.68242	120	86.4512
					400	182.654	30.99	320.629	10.21	255.209	22.902	240.511	23.9	0.08333	-1.037	4	94.5	0.683	3.81	0.08688	-0.83199	79.9999	6.96648	4.31571	168	85.842
														0.1	-1.03932	5	95.2	0.847	2.98	0.1044	-0.83186	100	7.2379	4.31845
														0.11667	-1.04333					0.12168	-0.83173	120	8.23311	4.27603
														0.13333	-1.0398					0.1392	-0.8316	140	9.04737	3.46871
														0.15	-1.04001					0.15648	-0.83148	160	9.68069	3.26757
														0.16667	-1.05132					0.174	-0.83135
														0.18333	-1.05006					0.19128	-0.83122
														0.2	-1.03475					0.2088	-0.8311
														0.21667	-1.04022					0.22608	-0.83097
														0.23333	-1.04386					0.24336	-0.83084
														0.25	-1.06604					0.26088	-0.83072
														0.26667	-1.04091					0.27816	-0.83059
														0.28333	-1.04247					0.29568	-0.83047
														0.3	-1.04211					0.31296	-0.83034
														0.31667	-1.04472					0.33048	-0.83022
														0.33333	-1.04876					0.34776	-0.83009
														0.35	-1.04213					0.36528	-0.82997
														0.36667	-1.04405					0.38256	-0.82984
														0.38333	-1.05092					0.40008	-0.82972
														0.4	-1.05401					0.41736	-0.8296
														0.41667	-1.05845					0.43488	-0.82947
														0.43333	-1.05456					0.45216	-0.82935
														0.45	-1.06116					0.46968	-0.82923
														0.46667	-1.05849					0.48696	-0.8291
														0.48333	-1.0614					0.50424	-0.82898
														0.5	-1.06405					0.52176	-0.82886
														0.51667	-1.0546					0.53904	-0.82874
														0.53333	-1.034					0.55656	-0.82862
														0.55	-1.05111					0.57384	-0.82849
														0.56667	-1.04951					0.59136	-0.82837
														0.58333	-1.03204					0.60864	-0.82825
														0.6	-1.06039					0.62616	-0.82813
														0.61667	-1.0487					0.64344	-0.82801
														0.63333	-1.06238					0.66096	-0.82789
														0.65	-1.0459					0.67824	-0.82777
														0.66667	-1.05864					0.69576	-0.82765
														0.68333	-1.05063					0.71304	-0.82753
														0.7	-1.04891					0.73032	-0.82772
														0.71667	-1.07058					0.74784	-0.82693
														0.73333	-1.06444					0.76512	-0.82685
														0.75	-1.05282					0.78264	-0.82627
														0.76667	-1.07481					0.79992	-0.82556
														0.78333	-1.06798					0.81744	-0.82652
														0.8	-1.0553					0.83472	-0.82658
														0.81667	-1.07458					0.85224	-0.82683
														0.83333	-1.08331					0.86952	-0.82577
														0.85	-1.06752					0.88704	-0.82598
														0.86667	-1.07124					0.90432	-0.82611
														0.88333	-1.08516					0.92184	-0.82613
														0.9	-1.06327					0.93912	-0.82563
														0.91667	-1.08041					0.95664	-0.82608
														0.93333	-1.0881					0.97392	-0.82598
														0.95	-1.0982					0.9912	-0.82588
														0.96667	-1.10766					1.00872	-0.82478
														0.98333	-1.11744					1.026	-0.82481
														1	-1.10637					1.04352	-0.82516
														1.01667	-1.11874					1.0608	-0.82482
														1.03333	-1.11849					1.07832	-0.82387
														1.05	-1.13403					1.0956	-0.82435
														1.06667	-1.14395					1.11312	-0.82309
														1.08333	-1.13996					1.1304	-0.82335
														1.1	-1.14799					1.14792	-0.82386
														1.11667	-1.16038					1.1652	-0.8237
														1.13333	-1.14973					1.18272	-0.82473
														1.15	-1.15142					1.2	-0.82521
														1.16667	-1.16204					1.21728	-0.82617
														1.18333	-1.16763					1.2348	-0.82632
														1.2	-1.17453					1.25208	-0.82625
														1.21667	-1.11382					1.2696	-0.82633
														1.23333	-1.13152					1.28688	-0.82556
														1.25	-1.12747					1.3044	-0.82569
														1.26667	-1.12759					1.32168	-0.82487
														1.28333	-1.13119					1.3392	-0.8242
														1.3	-1.12322					1.35648	-0.82396
														1.31667	-1.13548					1.374	-0.82472
														1.33333	-1.15371					1.39128	-0.82395
														1.35	-1.14818					1.4088	-0.82416
														1.36667	-1.15083					1.42608	-0.82384
														1.38333	-1.13563					1.44336	-0.82323
														1.4	-1.1584					1.46088	-0.82325
														1.41667	-1.15726					1.47816	-0.8226
														1.43333	-1.15751					1.49568	-0.82182
														1.45	-1.16323					1.51296	-0.82174
														1.46667	-1.1667					1.53048	-0.82083
														1.48333	-1.16752					1.54776	-0.82143
														1.5	-1.16834					1.56528	-0.82124
														1.51667	-1.1596					1.58256	-0.82175
														1.53333	-1.18123					1.60008	-0.82215
														1.55	-1.13691					1.61736	-0.8237
														1.56667	-1.1241					1.63488	-0.82455
														1.58333	-1.13756					1.65216	-0.82555
														1.6	-1.13594					1.66968	-0.82615
														1.61667	-1.11582					1.68696	-0.82695
														1.63333	-1.13085					1.70424	-0.8278
														1.65	-1.12957					1.72176	-0.8291
														1.66667	-1.12795					1.73904	-0.82988
														1.68333	-1.13676					1.75656	-0.83057
														1.7	-1.13476					1.77384	-0.83179
														1.71667	-1.13199					1.79136	-0.83239
														1.73333	-1.1564					1.80864	-0.83376
														1.75	-1.15001					1.82616	-0.83502
														1.76667	-1.14441					1.84344	-0.83576
														1.78333	-1.14458					1.86096	-0.83544
														1.8	-1.15165					1.87824	-0.83606
														1.81667	-1.16271					1.89576	-0.83608
														1.83333	-1.16107					1.91304	-0.83558
														1.85	-1.16426					1.93032	-0.83602
														1.86667	-1.11784					1.94784	-0.83636
														1.88333	-1.11622					1.96512	-0.83684
														1.9	-1.12387					1.98264	-0.83754
														1.91667	-1.14113					1.99992	-0.83744
														1.93333	-1.11758					2.01744	-0.83754
														1.95	-1.15333					2.03472	-0.83822
														1.96667	-1.15119					2.05224	-0.83765
														1.98333	-1.14442					2.06952	-0.83789
														2	-1.14936					2.08704	-0.83792
														2.01667	-1.14997					2.10432	-0.83806
														2.03333	-1.14992					2.12184	-0.83879
														2.05	-1.14614					2.13912	-0.83832
														2.06667	-1.14887					2.15664	-0.83812
														2.08333	-1.16195					2.17392	-0.83811
														2.1	-1.1515					2.1912	-0.83831
														2.11667	-1.1494					2.20872	-0.83868
														2.13333	-1.10696					2.226	-0.83746
														2.15	-1.10543					2.24352	-0.83805
														2.16667	-1.12909					2.2608	-0.83732
														2.18333	-1.13005					2.27832	-0.83696
														2.2	-1.12892					2.2956	-0.83562
														2.21667	-1.14263					2.31312	-0.8349
														2.23333	-1.13087					2.3304	-0.83368
														2.25	-1.13806					2.34792	-0.83383
														2.26667	-1.15337					2.3652	-0.83346
														2.28333	-1.15259					2.38272	-0.83331
														2.3	-1.15527					2.4	-0.83258
														2.31667	-1.14986					2.41728	-0.83172
														2.33333	-1.1007					2.4348	-0.83165
														2.35	-1.11029					2.45208	-0.83156
														2.36667	-1.11804					2.4696	-0.83141
														2.38333	-1.12683					2.48688	-0.83088
														2.4	-1.13661					2.5044	-0.8299
														2.41667	-1.13316					2.52168	-0.8309
														2.43333	-1.14652					2.5392	-0.83081
														2.45	-1.14809					2.55648	-0.83037
														2.46667	-1.13628					2.574	-0.82976
														2.48333	-1.14471					2.59128	-0.82841
														2.5	-1.15823					2.6088	-0.82836
														2.51667	-1.16159					2.62608	-0.82748
														2.53333	-1.11113					2.64336	-0.82643
														2.55	-1.11901					2.66088	-0.82642
														2.56667	-1.11586					2.67816	-0.82584
														2.58333	-1.12959					2.69568	-0.82489
														2.6	-1.12673					2.71296	-0.82513
														2.61667	-1.13706					2.73048	-0.82505
														2.63333	-1.13931					2.74776	-0.82557
														2.65	-1.14469					2.76528	-0.82477
														2.66667	-1.14803					2.78256	-0.82366
														2.68333	-1.09542					2.80008	-0.82314
														2.7	-1.10749					2.81736	-0.82281
														2.71667	-1.11828					2.83488	-0.82324
														2.73333	-1.12555					2.85216	-0.82336
														2.75	-1.10905					2.86968	-0.82267
														2.76667	-1.12909					2.88696	-0.82315
														2.78333	-1.12282					2.90424	-0.82439
														2.8	-1.13142					2.92176	-0.82542
														2.81667	-1.08989					2.93904	-0.82647
														2.83333	-1.10097					2.95656	-0.82647
														2.85	-1.09653					2.97384	-0.82753
														2.86667	-1.11252					2.99136	-0.82671
														2.88333	-1.1281					3.00864	-0.82776
														2.9	-1.12852					3.02616	-0.82774
														2.91667	-1.14074					3.04344	-0.82758
														2.93333	-1.10785					3.06096	-0.82819
														2.95	-1.10822					3.07824	-0.82873
														2.96667	-1.11775					3.09576	-0.82885
														2.98333	-1.13228					3.11304	-0.82924
														3	-1.10966					3.13032	-0.83
														3.01667	-1.11889					3.14784	-0.82947
														3.03333	-1.08122					3.16512	-0.83005
														3.05	-1.09622					3.18264	-0.82992
														3.06667	-1.11521					3.19992	-0.83029
														3.08333	-1.08253					3.21744	-0.82949
														3.1	-1.10337					3.23472	-0.82874
														3.11667	-1.12072					3.25224	-0.82815
														3.13333	-1.0951					3.26952	-0.82827
														3.15	-1.12368					3.28704	-0.82846
														3.16667	-1.13121					3.30432	-0.82924
														3.18333	-1.10059					3.32184	-0.83029
														3.2	-1.11834					3.33912	-0.82986
														3.21667	-1.09727					3.35664	-0.82964
														3.23333	-1.12326					3.37392	-0.82976
														3.25	-1.08276					3.3912	-0.82885
														3.26667	-1.11029					3.40872	-0.82839
														3.28333	-1.08539					3.426	-0.82809
														3.3	-1.10288					3.44352	-0.8268
														3.31667	-1.08388					3.4608	-0.82611
														3.33333	-1.11897					3.47832	-0.82514
														3.35	-1.10637					3.4956	-0.82626
														3.36667	-1.07769					3.51312	-0.82586
														3.38333	-1.10476					3.5304	-0.82522
														3.4	-1.08581					3.54792	-0.82543
														3.41667	-1.07702					3.5652	-0.82567
														3.43333	-1.09691					3.58272	-0.82534
														3.45	-1.0955					3.6	-0.82476
														3.46667	-1.08665					3.61728	-0.82439
														3.48333	-1.0791					3.6348	-0.8247
														3.5	-1.11449					3.65208	-0.82352
														3.51667	-1.09716					3.6696	-0.82342
														3.53333	-1.0538					3.68688	-0.82324
														3.55	-1.06894					3.7044	-0.82283
														3.56667	-1.0894					3.72168	-0.82274
														3.58333	-1.06642					3.7392	-0.82372
														3.6	-1.07401					3.75648	-0.82335
														3.61667	-1.04558					3.774	-0.82254
														3.63333	-1.05877					3.79128	-0.82218
														3.65	-1.04621					3.8088	-0.82176
														3.66667	-1.03069					3.82608	-0.82183
														3.68333	-1.02859					3.84336	-0.8209
														3.7	-1.07931					3.86088	-0.81979
														3.71667	-1.07458					3.87816	-0.8191
														3.73333	-1.0775					3.89568	-0.8188
														3.75	-1.06032					3.91296	-0.81871
														3.76667	-1.06394					3.93048	-0.81764
														3.78333	-1.06857					3.94776	-0.81654
														3.8	-1.04388					3.96528	-0.8171
														3.81667	-1.05042					3.98256	-0.81658
														3.83333	-1.05322					4.00008	-0.81747
														3.85	-1.04287					4.01736	-0.81773
														3.86667	-1.04428					4.03488	-0.81669
														3.88333	-1.03345					4.05216	-0.81658
														3.9	-1.04754					4.06968	-0.81764
														3.91667	-1.03753					4.08696	-0.81876
														3.93333	-1.04714					4.10424	-0.82042
														3.95	-1.04405					4.12176	-0.82056
														3.96667	-1.0431					4.13904	-0.82051
														3.98333	-1.03593					4.15656	-0.82055
														4	-1.0382					4.17384	-0.82073
														4.01667	-1.04581					4.19136	-0.82098
														4.03333	-1.02609					4.20864	-0.82141
														4.05	-1.02937					4.22616	-0.82081
														4.06667	-1.02579					4.24344	-0.82146
														4.08333	-1.02607					4.26096	-0.82161
														4.1	-1.03738					4.27824	-0.82149
														4.11667	-1.00948					4.29576	-0.82192
														4.13333	-1.02735					4.31304	-0.82257
														4.15	-1.01478					4.33032	-0.82315
														4.16667	-1.02047					4.34784	-0.82361
														4.18333	-1.02127					4.36512	-0.82401
														4.2	-1.02214					4.38264	-0.82461
														4.21667	-1.01213					4.39992	-0.82565
														4.23333	-1.04855					4.41744	-0.82563
														4.25	-1.0218					4.43472	-0.82671
														4.26667	-1.05305					4.45224	-0.82758
														4.28333	-1.03562					4.46952	-0.82827
														4.3	-1.00956					4.48704	-0.82829
														4.31667	-1.0043					4.50432	-0.8288
														4.33333	-1.00798					4.52184	-0.82932
														4.35	-1.02073					4.53912	-0.82946
														4.36667	-1.01086					4.55664	-0.8298
														4.38333	-1.04821					4.57392	-0.82898
														4.4	-1.03984					4.5912	-0.82884
														4.41667	-1.01535					4.60872	-0.82851
														4.43333	-1.01305					4.626	-0.82837
														4.45	-1.00149					4.64352	-0.82952
														4.46667	-1.00538					4.6608	-0.83086
														4.48333	-1.02615					4.67832	-0.83175
														4.5	-1.01709					4.6956	-0.83177
														4.51667	-1.003					4.71312	-0.83154
														4.53333	-0.99667					4.7304	-0.83083
														4.55	-1.00563					4.74792	-0.83038
														4.56667	-1.00729					4.7652	-0.8295
														4.58333	-1.00361					4.78272	-0.8286
														4.6	-1.0116					4.8	-0.82934
														4.61667	-1.00092					4.81728	-0.82971
														4.63333	-1.0074					4.8348	-0.82917
														4.65	-0.99453					4.85208	-0.83014
														4.66667	-0.98963					4.8696	-0.83162
														4.68333	-0.99112					4.88688	-0.8326
														4.7	-0.99312					4.9044	-0.83156
														4.71667	-1.00298					4.92168	-0.83139
														4.73333	-0.99036					4.9392	-0.83194
														4.75	-0.98975					4.95648	-0.8316
														4.76667	-0.99596					4.974	-0.83148
														4.78333	-0.98902					4.99128	-0.8305
														4.8	-0.98549					5.0088	-0.82995
														4.81667	-0.98721					5.02608	-0.82912
														4.83333	-1.00193					5.04336	-0.82881
														4.85	-0.99917					5.06088	-0.82905
														4.86667	-0.98891					5.07816	-0.82839
														4.88333	-0.99476					5.09568	-0.82767
														4.9	-1.00273					5.11296	-0.82798
														4.91667	-0.96519					5.13048	-0.82842
														4.93333	-0.99019					5.14776	-0.82782
														4.95	-0.97854					5.16528	-0.82674
														4.96667	-0.97852					5.18256	-0.82438
														4.98333	-0.97684					5.20008	-0.823
														5	-0.9686					5.21736	-0.82209
														5.01667	-0.97499					5.23488	-0.8211
														5.03333	-0.9842					5.25216	-0.82096
														5.05	-0.98248					5.26968	-0.82112
														5.06667	-0.98447					5.28696	-0.82163
														5.08333	-0.97901					5.30424	-0.82213
														5.1	-0.97976					5.32176	-0.82264
														5.11667	-0.97261					5.33904	-0.82324
														5.13333	-0.96223					5.35656	-0.82369
														5.15	-0.97219					5.37384	-0.82265
														5.16667	-0.95979					5.39136	-0.82275
														5.18333	-0.9612					5.40864	-0.8219
														5.2	-0.96164					5.42616	-0.82038
														5.21667	-0.96132					5.44344	-0.82133
														5.23333	-0.95964					5.46096	-0.82173
														5.25	-0.96463					5.47824	-0.82085
														5.26667	-0.97409					5.49576	-0.82071
														5.28333	-0.95968					5.51304	-0.8198
														5.3	-0.96765					5.53032	-0.81869
														5.31667	-0.9589					5.54784	-0.81773
														5.33333	-0.95825					5.56512	-0.81633
														5.35	-0.9485					5.58264	-0.81537
														5.36667	-0.96999					5.59992	-0.81595
														5.38333	-0.96162					5.61744	-0.81664
														5.4	-0.96046					5.63472	-0.81711
														5.41667	-0.96631					5.65224	-0.81622
														5.43333	-0.95985					5.66952	-0.81641
														5.45	-0.94553					5.68704	-0.81708
														5.46667	-0.94355					5.70432	-0.81773
														5.48333	-0.94795					5.72184	-0.81668
														5.5	-0.95234					5.73912	-0.81644
														5.51667	-0.95075					5.75664	-0.81601
														5.53333	-0.95167					5.77392	-0.81626
														5.55	-0.95855					5.7912	-0.81634
														5.56667	-0.95356					5.80872	-0.8164
														5.58333	-0.94328					5.826	-0.81532
														5.6	-0.94307					5.84352	-0.81372
														5.61667	-0.95003					5.8608	-0.81391
														5.63333	-0.9457					5.87832	-0.81233
														5.65	-0.93472					5.8956	-0.81169
														5.66667	-0.93651					5.91312	-0.81127
														5.68333	-0.95194					5.9304	-0.81143
														5.7	-0.93199					5.94792	-0.80971
														5.71667	-0.95354					5.9652	-0.81003
														5.73333	-0.95348					5.98272	-0.80851
														5.75	-0.94217					6	-0.80795
														5.76667	-0.93786					6.01728	-0.8084
														5.78333	-0.94721					6.0348	-0.80887
														5.8	-0.93908					6.05208	-0.80836
														5.81667	-0.92905					6.0696	-0.8067
														5.83333	-0.93912					6.08688	-0.80722
														5.85	-0.92242					6.1044	-0.8074
														5.86667	-0.9428					6.12168	-0.80629
														5.88333	-0.94282					6.1392	-0.80607
														5.9	-0.93906					6.15648	-0.80623
														5.91667	-0.95066					6.174	-0.80671
														5.93333	-0.94					6.19128	-0.80741
														5.95	-0.93556					6.2088	-0.80631
														5.96667	-0.93165					6.22608	-0.80527
														5.98333	-0.93628					6.24336	-0.80582
														6	-0.93275					6.26088	-0.80498
														6.01667	-0.93611					6.27816	-0.80369
														6.03333	-0.93077					6.29568	-0.80267
														6.05	-0.91975					6.31296	-0.80209
														6.06667	-0.92505					6.33048	-0.8014
														6.08333	-0.91761					6.34776	-0.79997
														6.1	-0.92839					6.36528	-0.79982
														6.11667	-0.93233					6.38256	-0.79951
														6.13333	-0.9327					6.40008	-0.79956
														6.15	-0.94137					6.41736	-0.80029
														6.16667	-0.92976					6.43488	-0.80041
														6.18333	-0.9339					6.45216	-0.80049
														6.2	-0.93199					6.46968	-0.80014
														6.21667	-0.93443					6.48696	-0.80034
														6.23333	-0.92368					6.50424	-0.80109
														6.25	-0.92099					6.52176	-0.80078
														6.26667	-0.91956					6.53904	-0.80039
														6.28333	-0.92436					6.55656	-0.79987
														6.3	-0.92					6.57384	-0.79966
														6.31667	-0.92705					6.59136	-0.80105
														6.33333	-0.93693					6.60864	-0.80148
														6.35	-0.93462					6.62616	-0.80152
														6.36667	-0.91801					6.64344	-0.80216
														6.38333	-0.92005					6.66096	-0.80237
														6.4	-0.90852					6.67824	-0.8034
														6.41667	-0.93197					6.69576	-0.80422
														6.43333	-0.93218					6.71304	-0.80497
														6.45	-0.92257					6.73032	-0.80554
														6.46667	-0.9245					6.74784	-0.80435
														6.48333	-0.91744					6.76512	-0.80413
														6.5	-0.91001					6.78264	-0.80391
														6.51667	-0.91824					6.79992	-0.80445
														6.53333	-0.91479					6.81744	-0.80575
														6.55	-0.92568					6.83472	-0.80588
														6.56667	-0.93291					6.85224	-0.80614
														6.58333	-0.92709					6.86952	-0.80605
														6.6	-0.97834					6.88704	-0.80653
														6.61667	-0.98401					6.90432	-0.80667
														6.63333	-0.97983					6.92184	-0.8072
														6.65	-0.98466					6.93912	-0.80804
														6.66667	-0.97966					6.95664	-0.80939
														6.68333	-0.98517					6.97392	-0.8115
														6.7	-0.98012					6.9912	-0.81208
														6.71667	-0.9715					7.00872	-0.81211
														6.73333	-0.97302					7.026	-0.8127
														6.75	-0.96873					7.04352	-0.81303
														6.76667	-0.95632					7.0608	-0.81397
														6.78333	-0.97989					7.07832	-0.81486
														6.8	-0.96433					7.0956	-0.81611
														6.81667	-0.97268					7.11312	-0.81708
														6.83333	-0.95687					7.1304	-0.81815
														6.85	-0.96105					7.14792	-0.81655
														6.86667	-0.96666					7.1652	-0.81742
														6.88333	-0.9751					7.18272	-0.81762
														6.9	-0.9617					7.2	-0.81624
														6.91667	-0.95903					7.21728	-0.81545
														6.93333	-0.951					7.2348	-0.81613
														6.95	-0.94959					7.25208	-0.81669
														6.96667	-0.95104					7.2696	-0.81628
														6.98333	-0.96507					7.28688	-0.81795
														7	-0.95379					7.3044	-0.8188
																				7.32168	-0.81906
																				7.3392	-0.81918
																				7.35648	-0.82136
																				7.374	-0.82037
																				7.39128	-0.8216
																				7.4088	-0.82208
																				7.42608	-0.82212
																				7.44336	-0.823
																				7.46088	-0.82326
																				7.47816	-0.82532
																				7.49568	-0.82352
																				7.51296	-0.82242
																				7.53048	-0.82301
																				7.54776	-0.8234
																				7.56528	-0.82345
																				7.58256	-0.8219
																				7.60008	-0.82101
																				7.61736	-0.82164
																				7.63488	-0.8212
																				7.65216	-0.82167
																				7.66968	-0.82083
																				7.68696	-0.82094
																				7.70424	-0.82181
																				7.72176	-0.82333
																				7.73904	-0.82296
																				7.75656	-0.82379
																				7.77384	-0.82391
																				7.79136	-0.82505
																				7.80864	-0.82585
																				7.82616	-0.82562
																				7.84344	-0.82669
																				7.86096	-0.82567
																				7.87824	-0.82526
																				7.89576	-0.82461
																				7.91304	-0.82434
																				7.93032	-0.82491
																				7.94784	-0.82496
																				7.96512	-0.82412
																				7.98264	-0.82376
																				7.99992	-0.82331
																				8.01744	-0.82386
																				8.03472	-0.82455
																				8.05224	-0.82601
																				8.06952	-0.8267
																				8.08704	-0.82503
																				8.10432	-0.82388
																				8.12184	-0.8224
																				8.13912	-0.82087
																				8.15664	-0.8212
																				8.17392	-0.8212
																				8.1912	-0.82194
																				8.20872	-0.82064
																				8.226	-0.82034
																				8.24352	-0.82036
																				8.2608	-0.82012
																				8.27832	-0.82063
																				8.2956	-0.82123
																				8.31312	-0.82117
																				8.3304	-0.82179
																				8.34792	-0.82109
																				8.3652	-0.82065
																				8.38272	-0.82023
																				8.4	-0.81968
																				8.41728	-0.82008
																				8.4348	-0.81908
																				8.45208	-0.81933
																				8.4696	-0.81928
																				8.48688	-0.81847
																				8.5044	-0.81786
																				8.52168	-0.81731
																				8.5392	-0.81729
																				8.55648	-0.81871
																				8.574	-0.81855
																				8.59128	-0.81661
																				8.6088	-0.81709
																				8.62608	-0.81791
																				8.64336	-0.81958
																				8.66088	-0.81981
																				8.67816	-0.82006
																				8.69568	-0.82006
																				8.71296	-0.82031
																				8.73048	-0.82059
																				8.74776	-0.82061
																				8.76528	-0.81987
																				8.78256	-0.8213
																				8.80008	-0.82276
																				8.81736	-0.82459
																				8.83488	-0.82584
																				8.85216	-0.82609
																				8.86968	-0.82728
																				8.88696	-0.82739
																				8.90424	-0.82895
																				8.92176	-0.82854
																				8.93904	-0.82915
																				8.95656	-0.82844
																				8.97384	-0.82838
																				8.99136	-0.82976
																				9.00864	-0.83052
																				9.02616	-0.83004
																				9.04344	-0.8309
																				9.06096	-0.83124
																				9.07824	-0.83145
																				9.09576	-0.83175
																				9.11304	-0.83208
																				9.13032	-0.83209
																				9.14784	-0.83421
																				9.16512	-0.83376
																				9.18264	-0.8341
																				9.19992	-0.83389
																				9.21744	-0.83432
																				9.23472	-0.83464
																				9.25224	-0.8347
																				9.26952	-0.83604
																				9.28704	-0.83553
																				9.30432	-0.83579
																				9.32184	-0.83537
																				9.33912	-0.83438
																				9.35664	-0.83366
																				9.37392	-0.83461
																				9.3912	-0.83456
																				9.40872	-0.83489
																				9.426	-0.83506
																				9.44352	-0.83396
																				9.4608	-0.83228
																				9.47832	-0.83079
																				9.4956	-0.83152
																				9.51312	-0.83192
																				9.5304	-0.83081
																				9.54792	-0.8316
																				9.5652	-0.83182
																				9.58272	-0.8317
																				9.6	-0.83102
																				9.61728	-0.83181
																				9.6348	-0.83178
																				9.65208	-0.83112
																				9.6696	-0.83026
																				9.68688	-0.82961
																				9.7044	-0.8284
																				9.72168	-0.82804
																				9.7392	-0.82665
																				9.75648	-0.82659
																				9.774	-0.82661
																				9.79128	-0.82594
																				9.8088	-0.82529
																				9.82608	-0.82525
																				9.84336	-0.82579
																				9.86088	-0.82597
																				9.87816	-0.82582
																				9.89568	-0.82601
																				9.91296	-0.82589
																				9.93048	-0.82593
																				9.94776	-0.82518
																				9.96528	-0.82329
																				9.98256	-0.82118
																				10.0001	-0.82133
																				10.0174	-0.82095
																				10.0349	-0.82079
																				10.0522	-0.81932
																				10.0697	-0.81937
																				10.087	-0.81962
																				10.1042	-0.82029
																				10.1218	-0.81975
																				10.139	-0.82119
																				10.1566	-0.82113
																				10.1738	-0.82185
																				10.1914	-0.82249
																				10.2086	-0.82219
																				10.2262	-0.822
																				10.2434	-0.8218
																				10.261	-0.82195
																				10.2782	-0.82169
																				10.2958	-0.81995
																				10.313	-0.81898
																				10.3303	-0.81944
																				10.3478	-0.81879
																				10.3651	-0.81963
																				10.3826	-0.82017
																				10.3999	-0.82018
																				10.4174	-0.82095
																				10.4347	-0.82042
																				10.4522	-0.82159
																				10.4695	-0.82048
																				10.487	-0.82258
																				10.5043	-0.82365
																				10.5218	-0.82258
																				10.5391	-0.82212
																				10.5566	-0.82127
																				10.5739	-0.82267
																				10.5912	-0.82292
																				10.6087	-0.82329
																				10.626	-0.82345
																				10.6435	-0.82212
																				10.6608	-0.82112
																				10.6783	-0.82032
																				10.6956	-0.82157
																				10.7131	-0.82211
																				10.7304	-0.82178
																				10.7479	-0.82283
																				10.7652	-0.82328
																				10.7827	-0.82387
																				10.8	-0.82352
																				10.8173	-0.82322
																				10.8348	-0.82239
																				10.8521	-0.82332
																				10.8696	-0.824
																				10.8869	-0.82485
																				10.9044	-0.82473
																				10.9217	-0.8249
																				10.9392	-0.82671
																				10.9565	-0.82501
																				10.974	-0.8239
																				10.9913	-0.82322
																				11.0088	-0.82276
																				11.0261	-0.82333
																				11.0434	-0.82279
																				11.0609	-0.82235
																				11.0782	-0.82236
																				11.0957	-0.82262
																				11.113	-0.82128
																				11.1305	-0.82032
																				11.1478	-0.82025
																				11.1653	-0.8194
																				11.1826	-0.81854
																				11.2001	-0.8182
																				11.2174	-0.81833
																				11.2349	-0.81711
																				11.2522	-0.81666
																				11.2697	-0.81595
																				11.287	-0.81534
																				11.3042	-0.81329
																				11.3218	-0.81157
																				11.339	-0.80989
																				11.3566	-0.80872
																				11.3738	-0.80758
																				11.3914	-0.80721
																				11.4086	-0.80634
																				11.4262	-0.80599
																				11.4434	-0.80604
																				11.461	-0.80641
																				11.4782	-0.8069
																				11.4958	-0.80686
																				11.513	-0.80479
																				11.5303	-0.80475
																				11.5478	-0.8031
																				11.5651	-0.80307
																				11.5826	-0.80315
																				11.5999	-0.80322
																				11.6174	-0.80225
																				11.6347	-0.8011
																				11.6522	-0.8003
																				11.6695	-0.80006
																				11.687	-0.79785
																				11.7043	-0.79794
																				11.7218	-0.79804
																				11.7391	-0.79843
																				11.7566	-0.79917
																				11.7739	-0.79921
																				11.7912	-0.79938
																				11.8087	-0.79994
																				11.826	-0.80033
																				11.8435	-0.80187
																				11.8608	-0.80032
																				11.8783	-0.80071
																				11.8956	-0.80003
																				11.9131	-0.79966
																				11.9304	-0.80117
																				11.9479	-0.80242
																				11.9652	-0.80233
																				11.9827	-0.80312
																				12	-0.80395
																				12.0173	-0.80486
																				12.0348	-0.80383
																				12.0521	-0.80509
																				12.0696	-0.80631
																				12.0869	-0.80596
																				12.1044	-0.80579
																				12.1217	-0.80634
																				12.1392	-0.80837
																				12.1565	-0.8085
																				12.174	-0.80942
																				12.1913	-0.80984
																				12.2088	-0.81001
																				12.2261	-0.81094
																				12.2434	-0.81136
																				12.2609	-0.81125
																				12.2782	-0.81227
																				12.2957	-0.81198
																				12.313	-0.81235
																				12.3305	-0.81157
																				12.3478	-0.81124
																				12.3653	-0.81286
																				12.3826	-0.81379
																				12.4001	-0.81374
																				12.4174	-0.81367
																				12.4349	-0.81271
																				12.4522	-0.81162
																				12.4697	-0.81205
																				12.487	-0.81328
																				12.5042	-0.8132
																				12.5218	-0.81431
																				12.539	-0.81404
																				12.5566	-0.8136
																				12.5738	-0.81428
																				12.5914	-0.81501
																				12.6086	-0.81366
																				12.6262	-0.81404
																				12.6434	-0.81447
																				12.661	-0.81407
																				12.6782	-0.81313
																				12.6958	-0.8124
																				12.713	-0.81306
																				12.7303	-0.81385
																				12.7478	-0.81278
																				12.7651	-0.81162
																				12.7826	-0.81344
																				12.7999	-0.81297
																				12.8174	-0.81325
																				12.8347	-0.81447
																				12.8522	-0.81301
																				12.8695	-0.81205
																				12.887	-0.81148
																				12.9043	-0.81123
																				12.9218	-0.81112
																				12.9391	-0.81107
																				12.9566	-0.81098
																				12.9739	-0.81133
																				12.9912	-0.81152
																				13.0087	-0.80983
																				13.026	-0.81001
																				13.0435	-0.81021
																				13.0608	-0.81078
																				13.0783	-0.81034
																				13.0956	-0.81166
																				13.1131	-0.8108
																				13.1304	-0.81052
																				13.1479	-0.81059
																				13.1652	-0.81052
																				13.1827	-0.81096
																				13.2	-0.80943
																				13.2173	-0.80972
																				13.2348	-0.80873
																				13.2521	-0.80874
																				13.2696	-0.80847
																				13.2869	-0.80876
																				13.3044	-0.80865
																				13.3217	-0.80849
																				13.3392	-0.80866
																				13.3565	-0.80813
																				13.374	-0.80915
																				13.3913	-0.80739
																				13.4088	-0.8068
																				13.4261	-0.8059
																				13.4434	-0.80692
																				13.4609	-0.80803
																				13.4782	-0.80814
																				13.4957	-0.80954
																				13.513	-0.81024
																				13.5305	-0.81064
																				13.5478	-0.81085
																				13.5653	-0.80965
																				13.5826	-0.80883
																				13.6001	-0.80808
																				13.6174	-0.80904
																				13.6349	-0.80923
																				13.6522	-0.80969
																				13.6697	-0.81069
																				13.687	-0.80967
																				13.7042	-0.80954
																				13.7218	-0.80961
																				13.739	-0.80835
																				13.7566	-0.80749
																				13.7738	-0.80749
																				13.7914	-0.80767
																				13.8086	-0.80815
																				13.8262	-0.80893
																				13.8434	-0.80992
																				13.861	-0.81043
																				13.8782	-0.80967
																				13.8958	-0.80804
																				13.913	-0.80729
																				13.9303	-0.80678
																				13.9478	-0.80695
																				13.9651	-0.80723
																				13.9826	-0.80739
																				13.9999	-0.8053
																				14.0174	-0.80527
																				14.0347	-0.80551
																				14.0522	-0.80536
																				14.0695	-0.80585
																				14.087	-0.80599
																				14.1043	-0.80659
																				14.1218	-0.80713
																				14.1391	-0.80595
																				14.1566	-0.80703
																				14.1739	-0.80755
																				14.1912	-0.80668
																				14.2087	-0.80698
																				14.226	-0.80698
																				14.2435	-0.8056
																				14.2608	-0.80581
																				14.2783	-0.80549
																				14.2956	-0.80457
																				14.3131	-0.80279
																				14.3304	-0.80351
																				14.3479	-0.80367
																				14.3652	-0.804
																				14.3827	-0.80421
																				14.4	-0.80217
																				14.4173	-0.80217
																				14.4348	-0.80198
																				14.4521	-0.80186
																				14.4696	-0.80179
																				14.4869	-0.80013
																				14.5044	-0.79893
																				14.5217	-0.80018
																				14.5392	-0.80105
																				14.5565	-0.80023
																				14.574	-0.79968
																				14.5913	-0.79911
																				14.6088	-0.80029
																				14.6261	-0.80006
																				14.6434	-0.79998
																				14.6609	-0.7997
																				14.6782	-0.80164
																				14.6957	-0.80114
																				14.713	-0.80149
																				14.7305	-0.80234
																				14.7478	-0.80288
																				14.7653	-0.80397
																				14.7826	-0.80403
																				14.8001	-0.8066
																				14.8174	-0.80663
																				14.8349	-0.80726
																				14.8522	-0.80861
																				14.8697	-0.80907
																				14.887	-0.80806
																				14.9042	-0.8082
																				14.9218	-0.80868
																				14.939	-0.80898
																				14.9566	-0.80994
																				14.9738	-0.81088
																				14.9914	-0.8117
																				15.0086	-0.81243
																				15.0262	-0.8135
																				15.0434	-0.8129
																				15.061	-0.81389
																				15.0782	-0.81267
																				15.0958	-0.81264
																				15.113	-0.81309
																				15.1303	-0.81332
																				15.1478	-0.81529
																				15.1651	-0.81656
																				15.1826	-0.81655
																				15.1999	-0.81723
																				15.2174	-0.81797
																				15.2347	-0.81856
																				15.2522	-0.81865
																				15.2695	-0.81856
																				15.287	-0.81936
																				15.3043	-0.81921
																				15.3218	-0.81924
																				15.3391	-0.82004
																				15.3566	-0.82144
																				15.3739	-0.82055
																				15.3912	-0.82004
																				15.4087	-0.82093
																				15.426	-0.82192
																				15.4435	-0.82241
																				15.4608	-0.82257
																				15.4783	-0.82277
																				15.4956	-0.82316
																				15.5131	-0.82231
																				15.5304	-0.82153
																				15.5479	-0.82162
																				15.5652	-0.81936
																				15.5827	-0.81798
																				15.6	-0.81702
																				15.6173	-0.81672
																				15.6348	-0.81609
																				15.6521	-0.81564
																				15.6696	-0.81352
																				15.6869	-0.81203
																				15.7044	-0.81138
																				15.7217	-0.81083
																				15.7392	-0.80949
																				15.7565	-0.80871
																				15.774	-0.80808
																				15.7913	-0.80485
																				15.8088	-0.80429
																				15.8261	-0.80326
																				15.8434	-0.80252
																				15.8609	-0.80203
																				15.8782	-0.80124
																				15.8957	-0.80236
																				15.913	-0.80253
																				15.9305	-0.8019
																				15.9478	-0.8011
																				15.9653	-0.80186
																				15.9826	-0.8019
																				16.0001	-0.8023
																				16.0174	-0.80117
																				16.0349	-0.80049
																				16.0522	-0.80008
																				16.0697	-0.79964
																				16.087	-0.79904
																				16.1042	-0.80003
																				16.1218	-0.80015
																				16.139	-0.79969
																				16.1566	-0.80013
																				16.1738	-0.79962
																				16.1914	-0.7996
																				16.2086	-0.79909
																				16.2262	-0.80062
																				16.2434	-0.8007
																				16.261	-0.79908
																				16.2782	-0.79798
																				16.2958	-0.79923
																				16.313	-0.80038
																				16.3303	-0.79957
																				16.3478	-0.79944
																				16.3651	-0.79862
																				16.3826	-0.79932
																				16.3999	-0.80038
																				16.4174	-0.80059
																				16.4347	-0.80038
																				16.4522	-0.80176
																				16.4695	-0.80199
																				16.487	-0.80337
																				16.5043	-0.80466
																				16.5218	-0.80626
																				16.5391	-0.80709
																				16.5566	-0.80819
																				16.5739	-0.80778
																				16.5912	-0.80857
																				16.6087	-0.80905
																				16.626	-0.80914
																				16.6435	-0.80917
																				16.6608	-0.80745
																				16.6783	-0.8065
																				16.6956	-0.80644
																				16.7131	-0.80704
																				16.7304	-0.80676
																				16.7479	-0.80666
																				16.7652	-0.80612
																				16.7827	-0.80723
																				16.8	-0.80753
																				16.8173	-0.80813
																				16.8348	-0.80877
																				16.8521	-0.80933
																				16.8696	-0.80857
																				16.8869	-0.80737
																				16.9044	-0.80624
																				16.9217	-0.80583
																				16.9392	-0.80528
																				16.9565	-0.80503
																				16.974	-0.80574
																				16.9913	-0.80615
																				17.0088	-0.80578
																				17.0261	-0.80466
																				17.0434	-0.80373
																				17.0609	-0.80215
																				17.0782	-0.80232
																				17.0957	-0.8027
																				17.113	-0.8027
																				17.1305	-0.80294
																				17.1478	-0.80301
																				17.1653	-0.80285
																				17.1826	-0.80165
																				17.2001	-0.80363
																				17.2174	-0.80501
																				17.2349	-0.80628
																				17.2522	-0.80765
																				17.2697	-0.80834
																				17.287	-0.8088
																				17.3042	-0.80853
																				17.3218	-0.80686
																				17.339	-0.80708
																				17.3566	-0.80649
																				17.3738	-0.80597
																				17.3914	-0.80563
																				17.4086	-0.80467
																				17.4262	-0.80598
																				17.4434	-0.80651
																				17.461	-0.8074
																				17.4782	-0.80775
																				17.4958	-0.80785
																				17.513	-0.80809
																				17.5303	-0.80705
																				17.5478	-0.80674
																				17.5651	-0.80567
																				17.5826	-0.80523
																				17.5999	-0.80483
																				17.6174	-0.80375
																				17.6347	-0.80247
																				17.6522	-0.80339
																				17.6695	-0.80457
																				17.687	-0.80557
																				17.7043	-0.80607
																				17.7218	-0.80566
																				17.7391	-0.80555
																				17.7566	-0.80528
																				17.7739	-0.80616
																				17.7912	-0.80561
																				17.8087	-0.80494
																				17.826	-0.8048
																				17.8435	-0.80423
																				17.8608	-0.80413
																				17.8783	-0.80435
																				17.8956	-0.80523
																				17.9131	-0.80532
																				17.9304	-0.80515
																				17.9479	-0.80519
																				17.9652	-0.80492
																				17.9827	-0.80445
																				18	-0.80512
																				18.0173	-0.80505
																				18.0348	-0.80382
																				18.0521	-0.80233
																				18.0696	-0.8037
																				18.0869	-0.805
																				18.1044	-0.80469
																				18.1217	-0.80437
																				18.1392	-0.806
																				18.1565	-0.80544
																				18.174	-0.80581
																				18.1913	-0.80591
																				18.2088	-0.80602
																				18.2261	-0.80622
																				18.2434	-0.80589
																				18.2609	-0.80576
																				18.2782	-0.80713
																				18.2957	-0.8073
																				18.313	-0.8077
																				18.3305	-0.80782
																				18.3478	-0.80731
																				18.3653	-0.80618
																				18.3826	-0.8058
																				18.4001	-0.80504
																				18.4174	-0.80482
																				18.4349	-0.80494
																				18.4522	-0.80612
																				18.4697	-0.80699
																				18.487	-0.80724
																				18.5042	-0.80821
																				18.5218	-0.80901
																				18.539	-0.80936
																				18.5566	-0.80982
																				18.5738	-0.81025
																				18.5914	-0.81176
																				18.6086	-0.81254
																				18.6262	-0.81299
																				18.6434	-0.81305
																				18.661	-0.81289
																				18.6782	-0.81302
																				18.6958	-0.81296
																				18.713	-0.81248
																				18.7303	-0.81381
																				18.7478	-0.81385
																				18.7651	-0.81446
																				18.7826	-0.81478
																				18.7999	-0.81479
																				18.8174	-0.81503
																				18.8347	-0.81453
																				18.8522	-0.81399
																				18.8695	-0.81269
																				18.887	-0.81187
																				18.9043	-0.81084
																				18.9218	-0.80885
																				18.9391	-0.80832
																				18.9566	-0.80747
																				18.9739	-0.80668
																				18.9912	-0.80585
																				19.0087	-0.80508
																				19.026	-0.80563
																				19.0435	-0.80637
																				19.0608	-0.80571
																				19.0783	-0.80517
																				19.0956	-0.80315
																				19.1131	-0.80088
																				19.1304	-0.7997
																				19.1479	-0.80028
																				19.1652	-0.80053
																				19.1827	-0.79961
																				19.2	-0.80039
																				19.2173	-0.80096
																				19.2348	-0.80133
																				19.2521	-0.80222
																				19.2696	-0.80241
																				19.2869	-0.80165
																				19.3044	-0.79991
																				19.3217	-0.79853
																				19.3392	-0.79813
																				19.3565	-0.79779
																				19.374	-0.79717
																				19.3913	-0.79685
																				19.4088	-0.79597
																				19.4261	-0.79544
																				19.4434	-0.79613
																				19.4609	-0.79677
																				19.4782	-0.79629
																				19.4957	-0.79483
																				19.513	-0.79477
																				19.5305	-0.79521
																				19.5478	-0.79403
																				19.5653	-0.79461
																				19.5826	-0.79378
																				19.6001	-0.79331
																				19.6174	-0.79433
																				19.6349	-0.79506
																				19.6522	-0.79515
																				19.6697	-0.79496
																				19.687	-0.7946
																				19.7042	-0.79489
																				19.7218	-0.79513
																				19.739	-0.79505
																				19.7566	-0.79631
																				19.7738	-0.79755
																				19.7914	-0.79754
																				19.8086	-0.79795
																				19.8262	-0.79939
																				19.8434	-0.80007
																				19.861	-0.80017
																				19.8782	-0.80059
																				19.8958	-0.80158
																				19.913	-0.80171
																				19.9303	-0.8014
																				19.9478	-0.80171
																				19.9651	-0.80228
																				19.9826	-0.8036
																				19.9999	-0.80435
																				20.0174	-0.80458
																				20.0347	-0.80516
																				20.0522	-0.806
																				20.0695	-0.806
																				20.087	-0.80582
																				20.1043	-0.80527
																				20.1218	-0.80508
																				20.1391	-0.806
																				20.1566	-0.80639
																				20.1739	-0.80608
																				20.1912	-0.80526
																				20.2087	-0.80505
																				20.226	-0.80479
																				20.2435	-0.80521
																				20.2608	-0.80556
																				20.2783	-0.80595
																				20.2956	-0.80591
																				20.3131	-0.80531
																				20.3304	-0.80567
																				20.3479	-0.80597
																				20.3652	-0.80628
																				20.3827	-0.80651
																				20.4	-0.80665
																				20.4173	-0.80846
																				20.4348	-0.80867
																				20.4521	-0.80867
																				20.4696	-0.8082
																				20.4869	-0.80785
																				20.5044	-0.8087
																				20.5217	-0.80981
																				20.5392	-0.81034
																				20.5565	-0.81048
																				20.574	-0.81054
																				20.5913	-0.81007
																				20.6088	-0.80959
																				20.6261	-0.80978
																				20.6436	-0.81002
																				20.6609	-0.80858
																				20.6782	-0.80861
																				20.6957	-0.80884
																				20.713	-0.80981
																				20.7305	-0.81046
																				20.7478	-0.80946
																				20.7653	-0.80838
																				20.7826	-0.80711
																				20.8001	-0.80857
																				20.8174	-0.80888
																				20.8349	-0.80874
																				20.8522	-0.8083
																				20.8697	-0.80785
																				20.887	-0.80736
																				20.9042	-0.80738
																				20.9218	-0.80749
																				20.939	-0.80723
																				20.9566	-0.80721
																				20.9738	-0.80787
																				20.9914	-0.80781
																				21.0086	-0.80837
																				21.0262	-0.80733
																				21.0434	-0.80627
																				21.061	-0.80568
																				21.0782	-0.80481
																				21.0958	-0.80519
																				21.113	-0.8053
																				21.1306	-0.80497
																				21.1478	-0.80505
																				21.1651	-0.80452
																				21.1826	-0.80351
																				21.1999	-0.80381
																				21.2174	-0.80413
																				21.2347	-0.80289
																				21.2522	-0.80379
																				21.2695	-0.80409
																				21.287	-0.80421
																				21.3043	-0.80476
																				21.3218	-0.80477
																				21.3391	-0.80602
																				21.3566	-0.80734
																				21.3739	-0.80844
																				21.3912	-0.80878
																				21.4087	-0.8084
																				21.426	-0.80815
																				21.4435	-0.80758
																				21.4608	-0.80722
																				21.4783	-0.80708
																				21.4956	-0.80716
																				21.5131	-0.80705
																				21.5304	-0.80843
																				21.5479	-0.80825
																				21.5652	-0.80808
																				21.5827	-0.80813
																				21.6	-0.80856
																				21.6173	-0.80884
																				21.6348	-0.80903
																				21.6521	-0.80805
																				21.6696	-0.80725
																				21.6869	-0.8067
																				21.7044	-0.80605
																				21.7217	-0.80593
																				21.7392	-0.80638
																				21.7565	-0.80658
																				21.774	-0.8072
																				21.7913	-0.80752
																				21.8088	-0.80829
																				21.8261	-0.80741
																				21.8436	-0.80659
																				21.8609	-0.80702
																				21.8782	-0.80731
																				21.8957	-0.80775
																				21.913	-0.80736
																				21.9305	-0.80667
																				21.9478	-0.80659
																				21.9653	-0.80633
																				21.9826	-0.80581
																				22.0001	-0.80556
																				22.0174	-0.806
																				22.0349	-0.80543
																				22.0522	-0.80473
																				22.0697	-0.80511
																				22.087	-0.80439
																				22.1042	-0.80345
																				22.1218	-0.80218
																				22.139	-0.80175
																				22.1566	-0.80141
																				22.1738	-0.80128
																				22.1914	-0.80271
																				22.2086	-0.8032
																				22.2262	-0.80294
																				22.2434	-0.80276
																				22.261	-0.80277
																				22.2782	-0.80279
																				22.2958	-0.80266
																				22.313	-0.8017
																				22.3306	-0.80162
																				22.3478	-0.80192
																				22.3651	-0.80179
																				22.3826	-0.80071
																				22.3999	-0.80135
																				22.4174	-0.80175
																				22.4347	-0.80267
																				22.4522	-0.80356
																				22.4695	-0.80414
																				22.487	-0.80467
																				22.5043	-0.80339
																				22.5218	-0.80249
																				22.5391	-0.80307
																				22.5566	-0.80342
																				22.5739	-0.80287
																				22.5912	-0.80309
																				22.6087	-0.80294
																				22.626	-0.80302
																				22.6435	-0.8044
																				22.6608	-0.80394
																				22.6783	-0.80422
																				22.6956	-0.80444
																				22.7131	-0.80417
																				22.7304	-0.80396
																				22.7479	-0.80275
																				22.7652	-0.8017
																				22.7827	-0.80061
																				22.8	-0.79952
																				22.8175	-0.79942
																				22.8348	-0.79915
																				22.8521	-0.80019
																				22.8696	-0.80089
																				22.8869	-0.8013
																				22.9044	-0.8014
																				22.9217	-0.80184
																				22.9392	-0.80074
																				22.9565	-0.79975
																				22.974	-0.79879
																				22.9913	-0.79789
																				23.0088	-0.79875
																				23.0261	-0.79964
																				23.0436	-0.80012
																				23.0609	-0.80061
																				23.0782	-0.80072
																				23.0957	-0.80128
																				23.113	-0.80168
																				23.1305	-0.80213
																				23.1478	-0.80315
																				23.1653	-0.80433
																				23.1826	-0.80512
																				23.2001	-0.80637
																				23.2174	-0.80735
																				23.2349	-0.80772
																				23.2522	-0.80847
																				23.2697	-0.80842
																				23.287	-0.80877
																				23.3045	-0.81023
																				23.3218	-0.81204
																				23.339	-0.81396
																				23.3566	-0.81434
																				23.3738	-0.81496
																				23.3914	-0.81571
																				23.4086	-0.8165
																				23.4262	-0.81788
																				23.4434	-0.81942
																				23.461	-0.82075
																				23.4782	-0.82231
																				23.4958	-0.82311
																				23.513	-0.82388
																				23.5306	-0.82518
																				23.5478	-0.82628
																				23.5651	-0.82791
																				23.5826	-0.82926
																				23.5999	-0.83059
																				23.6174	-0.83149
																				23.6347	-0.83272
																				23.6522	-0.8337
																				23.6695	-0.83438
																				23.687	-0.83491
																				23.7043	-0.83523
																				23.7218	-0.83678
																				23.7391	-0.83735
																				23.7566	-0.83777
																				23.7739	-0.83862
																				23.7912	-0.84056
																				23.8087	-0.84185
																				23.826	-0.84272
																				23.8435	-0.8431
																				23.8608	-0.84328
																				23.8783	-0.84315
																				23.8956	-0.84294
																				23.9131	-0.84299
																				23.9304	-0.84293
																				23.9479	-0.84333
																				23.9652	-0.84356
																				23.9827	-0.8442
																				24	-0.84467
																				24.0175	-0.84552
																				24.0348	-0.84611
																				24.0521	-0.84474
																				24.0696	-0.84392
																				24.0869	-0.84339
																				24.1044	-0.84312
																				24.1217	-0.84238
																				24.1392	-0.84147
																				24.1565	-0.84138
																				24.174	-0.84071
																				24.1913	-0.84
																				24.2088	-0.83927
																				24.2261	-0.83855
																				24.2436	-0.83736
																				24.2609	-0.8349
																				24.2782	-0.83304
																				24.2957	-0.83182
																				24.313	-0.83168
																				24.3305	-0.83169
																				24.3478	-0.83172
																				24.3653	-0.83196
																				24.3826	-0.83221
																				24.4001	-0.83265
																				24.4174	-0.83172
																				24.4349	-0.83032
																				24.4522	-0.82955
																				24.4697	-0.82876
																				24.487	-0.82855
																				24.5045	-0.82962
																				24.5218	-0.83
																				24.539	-0.83057
																				24.5566	-0.82949
																				24.5738	-0.82859
																				24.5914	-0.82899
																				24.6086	-0.82921
																				24.6262	-0.82957
																				24.6434	-0.83034
																				24.661	-0.83111
																				24.6782	-0.8313
																				24.6958	-0.83141
																				24.713	-0.82956
																				24.7306	-0.82957
																				24.7478	-0.8294
																				24.7651	-0.82945
																				24.7826	-0.82961
																				24.7999	-0.82969
																				24.8174	-0.82968
																				24.8347	-0.82943
																				24.8522	-0.82908
																				24.8695	-0.82818
																				24.887	-0.82743
																				24.9043	-0.82732
																				24.9218	-0.82699
																				24.9391	-0.82778
																				24.9566	-0.82857
																				24.9739	-0.82893
																				24.9914	-0.82958
																				25.0087	-0.82867
																				25.026	-0.82738
																				25.0435	-0.82699
																				25.0608	-0.82765
																				25.0783	-0.82853
																				25.0956	-0.82891
																				25.1131	-0.83037
																				25.1304	-0.83098
																				25.1479	-0.83132
																				25.1652	-0.83127
																				25.1827	-0.83115
																				25.2	-0.83073
																				25.2175	-0.83154
																				25.2348	-0.8317
																				25.2521	-0.83182
																				25.2696	-0.83173
																				25.2869	-0.83135
																				25.3044	-0.83137
																				25.3217	-0.83288
																				25.3392	-0.83419
																				25.3565	-0.83358
																				25.374	-0.8325
																				25.3913	-0.83179
																				25.4088	-0.83061
																				25.4261	-0.83054
																				25.4436	-0.83043
																				25.4609	-0.8307
																				25.4784	-0.83038
																				25.4957	-0.82992
																				25.513	-0.82911
																				25.5305	-0.82862
																				25.5478	-0.82823
																				25.5653	-0.82722
																				25.5826	-0.82628
																				25.6001	-0.82683
																				25.6174	-0.82674
																				25.6349	-0.82597
																				25.6522	-0.82607
																				25.6697	-0.82617
																				25.687	-0.82553
																				25.7045	-0.82614
																				25.7218	-0.82557
																				25.739	-0.82556
																				25.7566	-0.82579
																				25.7738	-0.82588
																				25.7914	-0.82552
																				25.8086	-0.82526
																				25.8262	-0.82559
																				25.8434	-0.82614
																				25.861	-0.82621
																				25.8782	-0.82613
																				25.8958	-0.82572
																				25.913	-0.82509
																				25.9306	-0.82498
																				25.9478	-0.82477
																				25.9651	-0.82494
																				25.9826	-0.82528
																				25.9999	-0.8244
																				26.0174	-0.82295
																				26.0347	-0.8217
																				26.0522	-0.82115
																				26.0695	-0.82076
																				26.087	-0.82013
																				26.1043	-0.8197
																				26.1218	-0.82091
																				26.1391	-0.82033
																				26.1566	-0.81991
																				26.1739	-0.81927
																				26.1914	-0.81837
																				26.2087	-0.81901
																				26.226	-0.8193
																				26.2435	-0.81867
																				26.2608	-0.81722
																				26.2783	-0.81741
																				26.2956	-0.8175
																				26.3131	-0.81763
																				26.3304	-0.81727
																				26.3479	-0.81711
																				26.3652	-0.81703
																				26.3827	-0.81685
																				26.4	-0.81626
																				26.4175	-0.81632
																				26.4348	-0.81808
																				26.4521	-0.81892
																				26.4696	-0.81876
																				26.4869	-0.81859
																				26.5044	-0.8195
																				26.5217	-0.81942
																				26.5392	-0.81919
																				26.5565	-0.819
																				26.574	-0.8197
																				26.5913	-0.82041
																				26.6088	-0.82149
																				26.6261	-0.82084
																				26.6436	-0.82028
																				26.6609	-0.81952
																				26.6784	-0.82022
																				26.6957	-0.82141
																				26.713	-0.82203
																				26.7305	-0.82129
																				26.7478	-0.82089
																				26.7653	-0.82183
																				26.7826	-0.82265
																				26.8001	-0.82284
																				26.8174	-0.8235
																				26.8349	-0.82263
																				26.8522	-0.82175
																				26.8697	-0.82235
																				26.887	-0.82372
																				26.9045	-0.82292
																				26.9218	-0.82255
																				26.939	-0.82307
																				26.9566	-0.82351
																				26.9738	-0.82308
																				26.9914	-0.82417
																				27.0086	-0.82365
																				27.0262	-0.82306
																				27.0434	-0.82247
																				27.061	-0.82221
																				27.0782	-0.82237
																				27.0958	-0.82302
																				27.113	-0.82278
																				27.1306	-0.82179
																				27.1478	-0.8198
																				27.1654	-0.81931
																				27.1826	-0.81836
																				27.1999	-0.81915
																				27.2174	-0.81923
																				27.2347	-0.81842
																				27.2522	-0.81778
																				27.2695	-0.81755
																				27.287	-0.81807
																				27.3043	-0.819
																				27.3218	-0.81832
																				27.3391	-0.81773
																				27.3566	-0.81741
																				27.3739	-0.81762
																				27.3914	-0.81777
																				27.4087	-0.81735
																				27.426	-0.81884
																				27.4435	-0.8197
																				27.4608	-0.81976
																				27.4783	-0.81946
																				27.4956	-0.82084
																				27.5131	-0.82194
																				27.5304	-0.82171
																				27.5479	-0.8211
																				27.5652	-0.82079
																				27.5827	-0.82074
																				27.6	-0.82205
																				27.6175	-0.82238
																				27.6348	-0.82262
																				27.6523	-0.8224
																				27.6696	-0.82304
																				27.6869	-0.82317
																				27.7044	-0.82305
																				27.7217	-0.8234
																				27.7392	-0.82401
																				27.7565	-0.82333
																				27.774	-0.82252
																				27.7913	-0.82319
																				27.8088	-0.82412
																				27.8261	-0.82471
																				27.8436	-0.82395
																				27.8609	-0.82335
																				27.8784	-0.82235
																				27.8957	-0.82245
																				27.913	-0.8219
																				27.9305	-0.82072
																				27.9478	-0.82057
																				27.9653	-0.82048
																				27.9826	-0.82073
																				28.0001	-0.82195
																				28.0174	-0.82164
																				28.0349	-0.82106
																				28.0522	-0.82101
																				28.0697	-0.8219
																				28.087	-0.82101
																				28.1045	-0.82021
																				28.1218	-0.81972
																				28.139	-0.81907
																				28.1566	-0.81935
																				28.1738	-0.81885
																				28.1914	-0.81772
																				28.2086	-0.81694
																				28.2262	-0.81646
																				28.2434	-0.8169
																				28.261	-0.81678
																				28.2782	-0.81603
																				28.2958	-0.81498
																				28.313	-0.81584
																				28.3306	-0.81606
																				28.3478	-0.81489
																				28.3654	-0.81388
																				28.3826	-0.81355
																				28.3999	-0.81271
																				28.4174	-0.81199
																				28.4347	-0.81157
																				28.4522	-0.81147
																				28.4695	-0.81107
																				28.487	-0.81049
																				28.5043	-0.81093
																				28.5218	-0.81125
																				28.5391	-0.81207
																				28.5566	-0.81327
																				28.5739	-0.81273
																				28.5914	-0.81387
																				28.6087	-0.81299
																				28.626	-0.8135
																				28.6435	-0.81398
																				28.6608	-0.81417
																				28.6783	-0.81409
																				28.6956	-0.81365
																				28.7131	-0.81405
																				28.7304	-0.81483
																				28.7479	-0.81537
																				28.7652	-0.81569
																				28.7827	-0.81616
																				28.8	-0.81606
																				28.8175	-0.8163
																				28.8348	-0.81642
																				28.8523	-0.81676
																				28.8696	-0.81639
																				28.8869	-0.81607
																				28.9044	-0.81562
																				28.9217	-0.81488
																				28.9392	-0.81534
																				28.9565	-0.81614
																				28.974	-0.81628
																				28.9913	-0.81608
																				29.0088	-0.81594
																				29.0261	-0.8151
																				29.0436	-0.81523
																				29.0609	-0.81521
																				29.0784	-0.81458
																				29.0957	-0.81496
																				29.113	-0.81471
																				29.1305	-0.81363
																				29.1478	-0.81318
																				29.1653	-0.81246
																				29.1826	-0.81187
																				29.2001	-0.81116
																				29.2174	-0.81016
																				29.2349	-0.80919
																				29.2522	-0.80963
																				29.2697	-0.80994
																				29.287	-0.81003
																				29.3045	-0.80956
																				29.3218	-0.80842
																				29.3393	-0.80773
																				29.3566	-0.80816
																				29.3738	-0.80835
																				29.3914	-0.80738
																				29.4086	-0.80685
																				29.4262	-0.80671
																				29.4434	-0.80718
																				29.461	-0.80701
																				29.4782	-0.80583
																				29.4958	-0.80596
																				29.513	-0.80597
																				29.5306	-0.80541
																				29.5478	-0.80558
																				29.5654	-0.80613
																				29.5826	-0.8055
																				29.5999	-0.80562
																				29.6174	-0.80696
																				29.6347	-0.80792
																				29.6522	-0.80831
																				29.6695	-0.80838
																				29.687	-0.80821
																				29.7043	-0.80896
																				29.7218	-0.80844
																				29.7391	-0.80815
																				29.7566	-0.8075
																				29.7739	-0.80814
																				29.7914	-0.80893
																				29.8087	-0.80854
																				29.8262	-0.80917
																				29.8435	-0.8099
																				29.8608	-0.81003
																				29.8783	-0.81115
																				29.8956	-0.81203
																				29.9131	-0.81177
																				29.9304	-0.81108
																				29.9479	-0.81075
																				29.9652	-0.81045
																				29.9827	-0.81219
																				30	-0.81231
																				30.0175	-0.81293
																				30.0348	-0.81226
																				30.0523	-0.81167
																				30.0696	-0.81137
																				30.0869	-0.81253
																				30.1044	-0.81316
																				30.1217	-0.81277
																				30.1392	-0.81277
																				30.1565	-0.81318
																				30.174	-0.8134
																				30.1913	-0.81291
																				30.2088	-0.81368
																				30.2261	-0.81484
																				30.2436	-0.81457
																				30.2609	-0.81319
																				30.2784	-0.81282
																				30.2957	-0.8137
																				30.313	-0.81364
																				30.3305	-0.81419
																				30.3478	-0.81341
																				30.3653	-0.81379
																				30.3826	-0.81415
																				30.4001	-0.81471
																				30.4174	-0.81454
																				30.4349	-0.81449
																				30.4522	-0.81351
																				30.4697	-0.81297
																				30.487	-0.8127
																				30.5045	-0.81196
																				30.5218	-0.81192
																				30.5393	-0.8122
																				30.5566	-0.81166
																				30.5738	-0.81235
																				30.5914	-0.81287
																				30.6086	-0.81198
																				30.6262	-0.81214
																				30.6434	-0.81257
																				30.661	-0.81156
																				30.6782	-0.81045
																				30.6958	-0.80947
																				30.713	-0.80977
																				30.7306	-0.80993
																				30.7478	-0.8105
																				30.7654	-0.80929
																				30.7826	-0.80857
																				30.7999	-0.80952
																				30.8174	-0.80869
																				30.8347	-0.80792
																				30.8522	-0.80685
																				30.8695	-0.80712
																				30.887	-0.80724
																				30.9043	-0.80628
																				30.9218	-0.8054
																				30.9391	-0.8054
																				30.9566	-0.80481
																				30.9739	-0.80441
																				30.9914	-0.80481
																				31.0087	-0.80459
																				31.0262	-0.80302
																				31.0435	-0.80247
																				31.0608	-0.80118
																				31.0783	-0.80067
																				31.0956	-0.80151
																				31.1131	-0.80135
																				31.1304	-0.8006
																				31.1479	-0.79972
																				31.1652	-0.79985
																				31.1827	-0.79864
																				31.2	-0.79771
																				31.2175	-0.79732
																				31.2348	-0.79663
																				31.2523	-0.79536
																				31.2696	-0.79492
																				31.2869	-0.79504
																				31.3044	-0.79504
																				31.3217	-0.79435
																				31.3392	-0.79427
																				31.3565	-0.79423
																				31.374	-0.79538
																				31.3913	-0.79441
																				31.4088	-0.79383
																				31.4261	-0.79461
																				31.4436	-0.79543
																				31.4609	-0.79633
																				31.4784	-0.79743
																				31.4957	-0.79708
																				31.5132	-0.79829
																				31.5305	-0.7994
																				31.5478	-0.79933
																				31.5653	-0.79931
																				31.5826	-0.80033
																				31.6001	-0.8015
																				31.6174	-0.80129
																				31.6349	-0.80199
																				31.6522	-0.80247
																				31.6697	-0.80353
																				31.687	-0.80468
																				31.7045	-0.80477
																				31.7218	-0.80591
																				31.7393	-0.80697
																				31.7566	-0.80859
																				31.7738	-0.80855
																				31.7914	-0.80835
																				31.8086	-0.80819
																				31.8262	-0.80808
																				31.8434	-0.80821
																				31.861	-0.80871
																				31.8782	-0.80925
																				31.8958	-0.81079
																				31.913	-0.81097
																				31.9306	-0.81044
																				31.9478	-0.80966
																				31.9654	-0.8094
																				31.9826	-0.80976
																				32.0002	-0.81032
																				32.0174	-0.8106
																				32.0347	-0.81021
																				32.0522	-0.80977
																				32.0695	-0.81064
																				32.087	-0.81166
																				32.1043	-0.81254
																				32.1218	-0.81145
																				32.1391	-0.81099
																				32.1566	-0.8113
																				32.1739	-0.81199
																				32.1914	-0.81239
																				32.2087	-0.81158
																				32.2262	-0.81141
																				32.2435	-0.8112
																				32.2608	-0.81103
																				32.2783	-0.81112
																				32.2956	-0.8113
																				32.3131	-0.81149
																				32.3304	-0.8113
																				32.3479	-0.81089
																				32.3652	-0.81105
																				32.3827	-0.80957
																				32.4	-0.80884
																				32.4175	-0.80872
																				32.4348	-0.80829
																				32.4523	-0.80705
																				32.4696	-0.80603
																				32.4869	-0.80648
																				32.5044	-0.8055
																				32.5217	-0.80404
																				32.5392	-0.80271
																				32.5565	-0.80306
																				32.574	-0.80325
																				32.5913	-0.80294
																				32.6088	-0.80269
																				32.6261	-0.80373
																				32.6436	-0.80401
																				32.6609	-0.80446
																				32.6784	-0.80504
																				32.6957	-0.80416
																				32.7132	-0.80337
																				32.7305	-0.80441
																				32.7478	-0.80535
																				32.7653	-0.80575
																				32.7826	-0.80636
																				32.8001	-0.80738
																				32.8174	-0.80809
																				32.8349	-0.80776
																				32.8522	-0.80783
																				32.8697	-0.8078
																				32.887	-0.80781
																				32.9045	-0.80892
																				32.9218	-0.8086
																				32.9393	-0.80784
																				32.9566	-0.80759
																				32.9738	-0.80876
																				32.9914	-0.80913
																				33.0086	-0.80916
																				33.0262	-0.80948
																				33.0434	-0.80904
																				33.061	-0.80833
																				33.0782	-0.80755
																				33.0958	-0.80699
																				33.113	-0.80696
																				33.1306	-0.80561
																				33.1478	-0.80516
																				33.1654	-0.8041
																				33.1826	-0.80353
																				33.2002	-0.80272
																				33.2174	-0.80246
																				33.2347	-0.80294
																				33.2522	-0.80238
																				33.2695	-0.802
																				33.287	-0.8014
																				33.3043	-0.80063
																				33.3218	-0.80145
																				33.3391	-0.80165
																				33.3566	-0.80159
																				33.3739	-0.80203
																				33.3914	-0.80274
																				33.4087	-0.80301
																				33.4262	-0.80377
																				33.4435	-0.80398
																				33.4608	-0.80401
																				33.4783	-0.80346
																				33.4956	-0.8024
																				33.5131	-0.80194
																				33.5304	-0.80189
																				33.5479	-0.80331
																				33.5652	-0.80314
																				33.5827	-0.80275
																				33.6	-0.8024
																				33.6175	-0.80319
																				33.6348	-0.80384
																				33.6523	-0.80461
																				33.6696	-0.80517
																				33.6871	-0.80467
																				33.7044	-0.80377
																				33.7217	-0.8031
																				33.7392	-0.80317
																				33.7565	-0.80327
																				33.774	-0.80402
																				33.7913	-0.80469
																				33.8088	-0.80417
																				33.8261	-0.80372
																				33.8436	-0.80369
																				33.8609	-0.80483
																				33.8784	-0.80631
																				33.8957	-0.80619
																				33.9132	-0.80621
																				33.9305	-0.80613
																				33.9478	-0.80699
																				33.9653	-0.80731
																				33.9826	-0.80745
																				34.0001	-0.80833
																				34.0174	-0.80889
																				34.0349	-0.8078
																				34.0522	-0.80715
																				34.0697	-0.80664
																				34.087	-0.80646
																				34.1045	-0.80611
																				34.1218	-0.80721
																				34.1393	-0.80727
																				34.1566	-0.80689
																				34.1738	-0.80659
																				34.1914	-0.80486
																				34.2086	-0.80464
																				34.2262	-0.80454
																				34.2434	-0.80408
																				34.261	-0.8037
																				34.2782	-0.80326
																				34.2958	-0.80262
																				34.313	-0.80177
																				34.3306	-0.80151
																				34.3478	-0.80124
																				34.3654	-0.8013
																				34.3826	-0.79985
																				34.4002	-0.79954
																				34.4174	-0.79906
																				34.4347	-0.79892
																				34.4522	-0.79798
																				34.4695	-0.79746
																				34.487	-0.79715
																				34.5043	-0.7965
																				34.5218	-0.79585
																				34.5391	-0.79658
																				34.5566	-0.79555
																				34.5739	-0.79669
																				34.5914	-0.79688
																				34.6087	-0.79766
																				34.6262	-0.79855
																				34.6435	-0.79773
																				34.6608	-0.79899
																				34.6783	-0.79946
																				34.6956	-0.80042
																				34.7131	-0.80117
																				34.7304	-0.8014
[truncated: 8,098 more rows]

## Sheet: Figure 4
Figure 4a										Figure 4b										Figure 4c
Tin oxide - OCV		Tin oxide: -0.8V		Tin oxide: -1.0V		Tin oxide: -1.2V		Tin oxide - OCV after reaction		FTO - OCV		FTO: -0.8V		FTO: -1.0V		FTO: -1.2V		FTO - OCV after reaction		Tin oxide				FTO
Energy (x)	Intensity (y)	Energy (x)	Intensity (y)	Energy (x)	Intensity (y)	Energy (x)	Intensity (y)	Energy (x)	Intensity (y)	Energy (x)	Intensity (y)	Energy (x)	Intensity (y)	Energy (x)	Intensity (y)	Energy (x)	Intensity (y)	Energy (x)	Intensity (y)	State (x)	Sn(0)	Sn(II)	Sn(IV)	State (x)	Sn(0)	Sn(II)	Sn(IV)
29140.1	0.00278	29140	0.00329	29139.9	0.00437	29139.9	0.000930087	29140	0.00438	29140.1	0.0034	29140.1	0.00264	29140.1	0.00366	29140.1	0.00541	29140	-6.91863e-06	OCV	0.2	0	99.8	OCV	0	0	100
29144.8	0.00526	29144.9	0.00447	29144.9	0.00628	29144.9	0.00228	29144.9	0.00785	29144.8	0.00644	29144.7	0.00109	29144.8	0.00646	29144.8	0.0074	29144.8	0.00214	-0.8	7.8	0	92.2	-0.8	0	5.4	94.6
29149.7	0.0076	29149.8	0.0086	29149.8	0.00884	29149.7	0.00537	29149.7	0.00732	29149.7	0.01041	29149.9	0.00225	29149.8	0.00724	29149.8	0.0097	29149.8	0.00555	-1	36.5	0	63.5	-1	7.2	7.6	85.3
29152.1	0.00974	29152	0.0112	29152	0.01191	29152.1	0.00592	29152.1	0.00991	29152.2	0.00927	29152.1	0.00144	29152.1	0.01028	29152.1	0.01154	29152.1	0.00595	-1.2	76.4	0	23.6	-1.2	14.8	4.3	80.9
29154	0.00986	29154.1	0.00799	29154.2	0.01246	29154.1	0.00468	29154.2	0.01199	29154	0.01122	29153.9	-0.00185	29154	0.01163	29153.9	0.01022	29154	0.00866	Figure 4d
29156	0.01154	29156.1	0.01236	29156	0.01629	29156	0.00504	29155.8	0.01364	29156	0.01317	29156	0.00292	29156.1	0.01177	29156.1	0.01252	29156.1	0.01023	Tin oxide							FTO
29158	0.01268	29157.9	0.01134	29157.9	0.01448	29158	0.00905	29158	0.01548	29158	0.01441	29158	0.00242	29158	0.01339	29158	0.0157	29158	0.00931	Raman shift (x)	OCV	-0.4V	-0.6V	-0.8V	-1.0V	-1.2 V	Raman shift (x)	OCV	-0.4V	-0.6V	-0.8V	-1.0V	-1.2 V
29160	0.0165	29159.9	0.01265	29160	0.01566	29160	0.00959	29160	0.01625	29159.9	0.01504	29159.9	0.00428	29159.8	0.01472	29159.8	0.01511	29159.8	0.01289	900.893	1365.42	1061.59	817.835	590.495	369.634	115.52	900.893	1182.48	1063.98	713.433	603.417	380.197	224.002
29162	0.01631	29162.1	0.01434	29162	0.01699	29162	0.01222	29161.9	0.01949	29162	0.01911	29162.1	0.00661	29162	0.01711	29162	0.02052	29162	0.01491	899.686	1387.08	1029.2	870.212	559.843	328.461	114.022	899.686	1154.79	1000.92	736.26	597.098	361.248	281.466
29164.1	0.02151	29163.9	0.01585	29163.9	0.02306	29164	0.01379	29164	0.02095	29164.1	0.02195	29164	0.00848	29164.1	0.01854	29164	0.01958	29164.1	0.01823	898.478	1356.95	971.965	802.47	564.404	316.291	93.888	898.478	1133.32	1076.62	705.242	555.582	363.01	322.344
29165.8	0.02211	29166	0.01643	29166.1	0.02511	29166	0.01777	29166	0.02696	29165.8	0.02218	29165.9	0.00884	29165.8	0.02403	29165.8	0.01891	29165.7	0.02037	897.271	1380.67	1074.17	842.41	566.893	349.674	82.043	897.271	1215.37	1050.85	779.824	551.347	424.812	212.074
29167.9	0.02619	29168	0.01954	29167.9	0.02955	29167.8	0.02086	29167.9	0.02835	29167.9	0.02483	29167.9	0.01186	29167.9	0.02637	29167.9	0.02725	29168	0.02721	896.063	1389.89	996.252	797.466	602.502	347.856	95.043	896.063	1129.73	1072.69	734.322	571.955	426.574	263.303
29170.1	0.03034	29169.9	0.02662	29169.9	0.03326	29170	0.02299	29170	0.03663	29170.1	0.03259	29170.1	0.01494	29170.1	0.02874	29170.1	0.02998	29170.1	0.02809	894.855	1359.78	999.076	876.717	571.87	308.784	60.436	894.855	1145.53	1042.79	748.856	487.006	438.676	262.774
29172.1	0.03398	29172.1	0.02969	29172.2	0.0391	29172.2	0.02792	29172.2	0.04052	29172.1	0.03639	29172	0.02003	29172.1	0.034	29172.1	0.03452	29172.1	0.03374	893.647	1389.7	1032.94	862.823	601.258	290.42	139.653	893.647	1192.37	1054.29	742.694	561.422	407.318	214.652
29173.9	0.03975	29174.2	0.03382	29174	0.04271	29174	0.03288	29173.9	0.04501	29173.9	0.04077	29174.2	0.02253	29174	0.03624	29174.2	0.03864	29174	0.03664	892.439	1388.57	990.241	826.176	591.326	288.613	127.809	892.439	1148.16	1057.5	717.914	515.816	402.88	236.892
29176.2	0.04642	29176	0.0369	29176	0.04891	29176.1	0.0399	29176.1	0.05261	29176.2	0.04894	29176.1	0.02744	29176.2	0.04289	29176.1	0.04372	29176.2	0.04338	891.23	1323.31	1063.4	847.463	566.919	315.767	87.01	891.23	1192.91	1035.89	748.996	563.313	470.832	230.166
29178	0.05163	29178	0.04613	29178.2	0.05741	29178.1	0.04897	29178.1	0.06035	29178	0.0521	29177.9	0.03391	29177.9	0.05238	29177.9	0.05015	29177.9	0.04904	890.021	1326.33	1053.8	856.332	561.134	340.843	77.249	890.021	1144.58	1082.55	773.865	614.935	431.225	239.987
29180	0.05919	29180.1	0.05455	29179.9	0.06778	29179.9	0.05628	29179.9	0.0707	29180	0.05988	29180.1	0.04244	29180.1	0.0587	29180.1	0.05883	29180.1	0.05746	888.812	1321.08	1044.21	858.996	621.522	316.283	75.763	888.812	1164.5	1054.74	796.657	610.697	478.477	355.268
29180.9	0.06192	29181	0.06076	29181.1	0.07133	29181.1	0.06479	29181.1	0.07996	29181	0.06445	29181	0.04675	29180.9	0.06357	29180.9	0.0593	29180.9	0.06132	887.603	1402.66	1003.61	801.701	617.798	316.541	82.548	887.603	1180.29	1024.88	778.093	569.256	416.129	282.366
29182.2	0.07036	29181.9	0.06593	29181.9	0.07847	29181.9	0.068	29182	0.08392	29182.1	0.07174	29182.1	0.05206	29182.1	0.07109	29182.1	0.0678	29182.1	0.06824	886.394	1378.8	1072.58	771.3	609.941	310.598	81.062	886.394	1202.27	1007.42	767.806	571.239	461.301	217.76
29182.9	0.0759	29183.1	0.07477	29182.9	0.08526	29182.9	0.0762	29182.9	0.09401	29183	0.07949	29182.9	0.05775	29183	0.07656	29183	0.07544	29183	0.0741	885.184	1427.28	1083.66	842.182	606.22	306.723	89.911	885.184	1145.7	1051.98	674.85	573.222	479.594	262.716
29183.9	0.08496	29183.9	0.08101	29184.1	0.09682	29184.1	0.08981	29184	0.10867	29183.9	0.08337	29183.9	0.06553	29183.8	0.08265	29183.8	0.07875	29183.8	0.08201	883.974	1353.82	991.41	801.453	614.9	325.582	80.159	883.974	1142.89	1069.67	809.237	569.005	471.017	253.93
29185.1	0.09298	29184.9	0.08815	29184.9	0.10496	29184.9	0.09719	29185	0.11775	29185	0.09254	29185.1	0.07141	29185	0.09436	29185.1	0.09113	29185.1	0.09005	882.764	1317.58	969.442	870.24	580.189	303.112	82.808	882.764	1169	1039.82	720.442	527.602	421.119	259.612
29185.9	0.09941	29186	0.10163	29185.9	0.116	29185.9	0.11211	29185.9	0.12821	29185.9	0.1015	29185.9	0.07904	29186	0.10105	29185.9	0.10207	29186	0.10275	881.554	1368.11	978.468	823.324	593.002	299.241	104.047	881.554	1104.21	1038.91	799.003	581.241	379.502	217.78
29187	0.11166	29187	0.11104	29187.1	0.13095	29187.1	0.12923	29187	0.14772	29187	0.11084	29187	0.09278	29186.9	0.11087	29187	0.11255	29186.9	0.11122	880.343	1393.84	1006.08	840.45	529.392	342.876	88.103	880.343	1142.71	1011.15	701.98	634.854	426.714	275.102
29187.9	0.12766	29187.9	0.12684	29187.8	0.14618	29187.9	0.14855	29187.9	0.16782	29188	0.12501	29188	0.10887	29188	0.12807	29188	0.12456	29188	0.12613	879.133	1425.76	1023.36	783.23	581.445	341.066	78.36	879.133	1106.86	1008.18	737.155	564.558	445.007	301.43
29188.8	0.13996	29189	0.14399	29189	0.16933	29188.8	0.17358	29188.9	0.19371	29188.8	0.13604	29188.8	0.12195	29188.9	0.13976	29188.9	0.1373	29188.9	0.1411	877.922	1383.34	984.884	800.358	610.77	302.092	114.043	877.922	1176.32	1054.76	728.96	578.934	397.209	164.641
29190.1	0.16495	29189.9	0.15723	29190	0.19419	29190.1	0.2064	29190.1	0.22843	29190	0.15732	29189.9	0.14088	29189.9	0.15929	29189.9	0.15668	29189.9	0.15866	876.711	1376.03	1006.29	815.417	567.834	320.932	83.656	876.711	1128.09	1029.08	729.026	591.242	423.762	304.517
29191	0.18811	29190.9	0.18253	29190.8	0.2193	29190.9	0.23341	29190.9	0.25406	29191	0.17922	29191.1	0.16999	29191.1	0.18591	29191.1	0.1808	29191	0.18213	875.499	1383.17	1064.84	846.982	623.982	325.319	152.35	875.499	1100.52	1034.37	741.477	617.995	347.095	295.741
29192	0.21083	29192.2	0.21536	29192.1	0.25661	29192.1	0.27274	29192	0.28925	29191.9	0.19937	29192	0.19115	29192	0.20591	29191.9	0.20174	29192	0.20565	874.288	1363.48	1036.7	857.901	576.932	335.895	109.586	874.288	1114.23	1006.63	828.216	551.881	423.168	282.843
29193.1	0.24927	29192.9	0.24186	29193	0.29083	29193	0.3118	29193.1	0.34179	29193.1	0.23702	29193	0.21989	29192.9	0.23504	29193	0.23483	29193.1	0.23368	873.076	1356.17	1053.96	804.856	612.428	284.57	97.786	873.076	1105.24	1040.81	793.194	463.092	424.941	255.507
29194	0.28024	29194	0.27772	29193.8	0.32711	29193.9	0.34998	29193.9	0.37718	29194	0.26821	29194	0.26191	29194.1	0.27866	29194.1	0.27498	29194	0.26497	871.864	1350.94	1085.65	859.1	616.968	330.219	94.242	871.864	1125.13	1050.22	797.38	498.109	439.084	273.565
29194.9	0.31593	29195.2	0.32439	29195.2	0.38218	29195.1	0.4024	29195	0.42928	29194.9	0.2993	29195	0.29837	29195	0.30705	29194.9	0.30285	29195	0.2965	870.652	1370.45	1026.58	849.386	557.569	363.477	101.013	870.652	1126.46	1014.25	696.376	547.553	453.227	258.617
29196.1	0.37518	29195.9	0.35797	29196	0.42542	29196.1	0.45421	29196.2	0.49158	29196.2	0.35293	29196	0.33959	29196	0.34941	29196	0.34787	29196	0.33943	869.44	1326.04	1035.59	833.49	615.735	361.667	47.977	869.44	1150.47	994.788	735.637	561.924	405.51	229.24
29197.1	0.41946	29196.9	0.40942	29197	0.47328	29197	0.50138	29197	0.53212	29197.1	0.39242	29197.1	0.39385	29197.2	0.4042	29197.2	0.40157	29197.1	0.38609	868.227	1423.9	1028.1	832.033	655.325	312.436	98.052	868.227	1168.29	1041.32	671.794	518.56	392.853	218.43
29197.9	0.47052	29198.2	0.4815	29198	0.53953	29198	0.56142	29197.9	0.58952	29197.8	0.43742	29198	0.44256	29198	0.44698	29197.9	0.44182	29198	0.43245	867.015	1377.43	1072.14	851.191	606.257	355.988	94.512	867.015	1181.98	1052.78	667.757	603.026	417.306	265.346
29199.1	0.54983	29198.9	0.52505	29199	0.60589	29199	0.63089	29199.1	0.66884	29199	0.51487	29198.9	0.49669	29198.9	0.50251	29199	0.50267	29198.8	0.48465	865.802	1378.38	1025.49	818.815	687.058	345.936	121.89	865.802	1230.7	1029.21	801.818	613.26	353.12	200.946
29200	0.60898	29199.9	0.59211	29199.9	0.66155	29200	0.68769	29200	0.72308	29200.1	0.58198	29200.1	0.57198	29200	0.576	29200	0.56771	29200.1	0.56063	864.589	1375.21	1030.37	829.727	617.395	342.07	118.348	864.589	1176.37	1083.95	684.421	584.333	400.253	260.217
29200.8	0.67724	29201.1	0.68291	29201	0.74543	29200.9	0.74943	29200.9	0.78606	29200.8	0.63439	29200.9	0.6289	29200.9	0.64249	29201	0.63559	29201	0.61835	863.375	1330.83	1059.97	832.394	595.146	336.145	106.566	863.375	1181.81	1058.32	754.563	670.806	307.25	212.325
29202.1	0.77795	29202	0.74543	29202.1	0.81863	29202.1	0.82887	29202.1	0.86436	29202.1	0.72622	29202	0.70158	29202	0.71772	29202	0.70535	29202	0.68869	862.162	1358.57	1073.08	833	599.685	311.681	76.247	862.162	1127.51	1071.83	779.361	540.947	424.409	201.532
29203	0.85527	29202.9	0.82271	29202.9	0.87795	29202.9	0.88255	29202.9	0.92587	29203	0.80836	29203	0.78743	29203.1	0.80701	29203	0.78941	29203	0.77247	860.948	1367.76	1014.1	833.606	620.701	365.496	76.835	860.948	1122.66	1013.26	653.793	639.763	420.013	256.655
29203.8	0.92483	29204	0.924	29203.9	0.95756	29203.9	0.94099	29203.9	0.98643	29203.8	0.87899	29203.9	0.85829	29203.8	0.87402	29203.9	0.86398	29203.8	0.84605	859.734	1422.26	1068.41	850.688	590.226	347.214	110.372	859.734	1191.95	1032.96	711.552	555.255	438.267	278.81
29205	1.02938	29204.9	0.98835	29205	1.02983	29205.1	1.00554	29205.1	1.05517	29205.1	0.9875	29204.9	0.93393	29205	0.96368	29204.9	0.94303	29205	0.93435	858.52	1402.61	968.27	853.35	588.588	324.821	94.482	858.52	1156.21	1108.25	697.226	553.141	427.69	195.95
29206	1.10094	29205.9	1.06887	29205.9	1.08267	29205.8	1.03889	29205.9	1.09489	29205.9	1.06522	29206.1	1.02747	29206	1.05534	29206.1	1.04273	29206.1	1.02487	857.305	1420.03	1061.68	765.432	605.479	372.43	78.599	857.305	1134.89	1082.64	734.374	596.324	410.934	283.986
29206.9	1.15985	29207.1	1.15343	29207.1	1.14299	29207	1.08018	29206.9	1.12848	29206.9	1.14153	29206.9	1.08047	29207	1.12303	29206.9	1.09987	29206.9	1.08279	856.091	1425.09	990.393	819.567	591.489	337.691	128.586	856.091	1146.51	1098.2	769.451	641.547	447.707	291.719
29208	1.23954	29207.9	1.20813	29208	1.18361	29208	1.10337	29208	1.16081	29208.1	1.23016	29207.9	1.1435	29207.9	1.18982	29207.9	1.17154	29207.9	1.14945	854.876	1405.46	1024.09	863.394	583.679	278.269	114.761	854.876	1123.14	1012.92	798.345	575.622	391.871	231.54
29209	1.28828	29208.8	1.25511	29208.8	1.20994	29208.8	1.11598	29209	1.17343	29209	1.28597	29209.1	1.19795	29209.1	1.25531	29209.1	1.23521	29209.1	1.21117	853.661	1342.62	973.408	824.902	565.583	292.94	125.631	853.661	1116.25	1057.3	814.884	548.821	443.035	206.36
29209.8	1.31927	29210.1	1.30063	29210.1	1.23411	29210.1	1.12096	29209.9	1.17705	29209.8	1.32501	29209.9	1.2277	29209.9	1.28844	29210	1.27539	29209.9	1.24626	852.445	1399.13	1054.41	846.084	596.868	326.122	93.296	852.445	1134.04	1068.75	765.587	612.549	525.049	236.736
29211.1	1.34613	29210.9	1.31176	29210.9	1.23804	29211	1.11917	29211.1	1.17394	29211.1	1.35801	29210.9	1.24821	29211	1.31617	29210.8	1.29444	29210.9	1.27063	851.23	1381.57	1049	852.861	589.061	346.951	79.485	851.23	1190.91	1115.16	751.274	579.58	446.592	252.703
29212	1.34571	29212	1.31142	29211.9	1.23536	29211.9	1.10885	29211.9	1.16164	29212	1.36016	29212.1	1.24929	29212.1	1.32092	29212.1	1.30161	29212.1	1.27771	850.014	1380.47	1035.36	789.714	632.671	369.83	121.205	850.014	1159.33	1048.45	769.874	680.297	425.757	264.553
29213	1.32955	29213.2	1.29466	29213.1	1.21292	29213.1	1.09383	29213	1.14273	29212.9	1.35041	29212.9	1.23968	29212.9	1.31394	29212.9	1.29191	29213	1.26782	848.798	1346.47	1007.33	870.521	589.906	333.072	117.675	848.798	1207.95	1022.88	724.726	639.111	425.481	284.625
29214.1	1.29693	29214	1.27347	29214.1	1.19212	29214.1	1.07947	29214.2	1.12025	29214.1	1.31891	29214.2	1.21271	29214	1.28886	29214.1	1.26785	29214	1.24778	847.582	1361.82	1018.38	807.394	580.05	358.001	93.589	847.582	1166.1	1048.72	765.939	602.044	382.045	220.403
29215.1	1.25741	29214.9	1.24486	29215	1.16982	29215	1.06812	29215	1.10402	29215.2	1.27037	29215.1	1.18131	29215.2	1.24932	29215.2	1.23178	29215.2	1.20592	846.366	1329.89	1029.42	867.617	584.586	364.423	141.452	846.366	1132.49	1033.44	739.309	562.941	398.228	277.476
29215.9	1.22721	29216.3	1.19576	29216.1	1.13631	29216	1.0476	29215.9	1.08363	29215.9	1.23716	29215.9	1.15367	29216	1.22	29216	1.20455	29216	1.17666	845.15	1343.19	1054.84	940.149	640.498	305.079	102.985	845.15	1146.15	1046.94	722.966	554.678	416.452	270.82
29217.2	1.17679	29217	1.16515	29217.1	1.10741	29217.2	1.02896	29217.3	1.05929	29217.2	1.18495	29217.1	1.11868	29217	1.18513	29216.9	1.17158	29217	1.14489	843.933	1303.06	1055.6	817.456	612.146	360.822	58.367	843.933	1165.98	1015.24	858.681	610.117	463.457	227.184
29218	1.13979	29218	1.13129	29217.9	1.08465	29217.9	1.01686	29217.9	1.04518	29218	1.14528	29218.2	1.0836	29218.1	1.1369	29218.2	1.12306	29218.1	1.09904	842.716	1334.84	1064.58	904.354	631.055	317.935	134.975	842.716	1175.53	1055.44	712.898	591.581	422.091	224.651
29219	1.11133	29219.2	1.09142	29219.2	1.05758	29219	1.00333	29219	1.02583	29219	1.10791	29219	1.05848	29219.1	1.10947	29219.1	1.09456	29219.1	1.06904	841.499	1344.03	1079.71	847.439	635.58	281.225	135.557	841.499	1168.64	1070.99	795.165	603.855	372.535	205.688
29220.1	1.06807	29220	1.06631	29220.1	1.03511	29220.2	0.9894	29220.2	1.00614	29220	1.07205	29219.9	1.0304	29220	1.07767	29220	1.06867	29219.9	1.04286	840.281	1457.94	1064.04	823.403	648.318	304.085	95.064	840.281	1192.57	1045.45	741.862	523.719	390.76	268.88
29221.1	1.03782	29220.8	1.03892	29220.8	1.01964	29221	0.98384	29221	0.99809	29221.2	1.03879	29221.1	1.0033	29221.1	1.04834	29221	1.04226	29221.1	1.00902	839.064	1389.07	1031.95	782.949	619.986	357.737	157.254	839.064	1144.62	1108.22	754.284	538.062	458.264	280.717
29221.9	1.0148	29222.1	1.00948	29222	1.00179	29221.9	0.97625	29222	0.98233	29221.9	1.01383	29222.1	0.98249	29222	1.02749	29222	1.01575	29222	0.98598	837.846	1394.14	1067.61	841.053	581.398	327.199	88.031	837.846	1156.22	1033.42	844.718	513.394	418.988	249.44
29222.9	0.98993	29222.9	0.99222	29223	0.98617	29223.1	0.96776	29222.9	0.97421	29222.9	0.98925	29222.8	0.96636	29222.8	1.00747	29222.9	0.99709	29222.9	0.96872	836.628	1358.15	1021.16	849.874	672.14	327.461	92.727	836.628	1171.92	1112.6	801.7	529.79	389.993	261.278
29224.1	0.96615	29224	0.97241	29223.9	0.97661	29224	0.96407	29224	0.96144	29224.1	0.96297	29224.1	0.94659	29224.1	0.98429	29224	0.9763	29224	0.9477	835.41	1357.06	1032.19	811.49	613.034	311.304	54.324	835.41	1158.89	1066.55	762.803	564.652	414.368	240.278
29224.8	0.94949	29225	0.95463	29224.9	0.96263	29224.8	0.95844	29224.9	0.95393	29224.9	0.94633	29225	0.93196	29224.9	0.9694	29225	0.96108	29225	0.93103	834.192	1323.14	1078.1	834.678	619.611	334.14	79.544	834.192	1158.17	1069.77	713.661	603.602	387.442	223.388
29226	0.93122	29226	0.94161	29226.1	0.95092	29226.1	0.95098	29226.1	0.94506	29226	0.92877	29225.9	0.92112	29225.9	0.95726	29225.9	0.94935	29225.9	0.91964	832.973	1334.37	1080.9	874.27	576.948	377.484	121.169	832.973	1167.72	1023.75	783.529	628.187	391.297	251.641
29227	0.91371	29226.9	0.9284	29226.9	0.94233	29226.9	0.94682	29226.9	0.94011	29227	0.91411	29227	0.90471	29227	0.93738	29227	0.93203	29227	0.90224	831.754	1300.47	1018.07	803.083	632.759	295.689	113.55	831.754	1181.36	1033.13	765.172	599.432	442.322	253.219
29227.8	0.89909	29227.9	0.91371	29227.9	0.93096	29227.8	0.94321	29227.8	0.93297	29227.8	0.90069	29227.9	0.89317	29227.9	0.92645	29227.9	0.92067	29227.9	0.89073	830.535	1393.73	1051.66	783.193	627.025	332.872	173.613	830.535	1129.37	1054.82	714.007	656.816	374.386	246.594
29229.1	0.88589	29228.9	0.90281	29229	0.92052	29229.1	0.93657	29229.1	0.92274	29229	0.88281	29228.8	0.88576	29228.9	0.91301	29228.8	0.91417	29228.8	0.8805	829.316	1353.68	1060.62	851.482	608.989	324.932	122.928	829.316	1159.42	1092.9	757.186	556.3	415.151	291.235
29229.9	0.8755	29229.9	0.89043	29229.8	0.91395	29229.8	0.93404	29229.8	0.91884	29230	0.87021	29230.1	0.87321	29230.1	0.8987	29230.1	0.89598	29230	0.86802	828.097	1360.8	1077.79	845.943	617.613	327.245	113.263	828.097	1148.46	1075.61	724.495	570.627	468.206	286.658
29230.9	0.86081	29231.1	0.87934	29231	0.90514	29231	0.92742	29230.9	0.91353	29230.9	0.85637	29230.9	0.86308	29230.9	0.89096	29231	0.88567	29231	0.857	826.877	1333.07	1094.94	854.754	693.877	358.255	130.251	826.877	1158	1130.08	769.709	609.551	441.301	259.535
29232	0.85077	29231.9	0.87024	29232	0.89785	29232	0.92024	29232.1	0.90919	29232	0.84487	29231.9	0.85529	29231.9	0.8818	29231.8	0.87855	29231.9	0.84691	825.657	1370.93	1075.2	832.821	606.159	327.771	122.639	825.657	1132.7	1067.7	780.069	658.706	447.196	248.818
29233	0.83919	29233.1	0.86368	29232.9	0.89046	29233	0.91656	29232.9	0.91134	29233.1	0.83558	29233.1	0.84413	29233.1	0.8699	29233.1	0.864	29233.1	0.83574	824.437	1275.59	1059.57	837.534	575.846	336.23	84.293	824.437	1177.08	1079.12	728.952	593.092	405.961	277.039
29233.9	0.83529	29234	0.85543	29234.1	0.88542	29234.1	0.91168	29234.1	0.90864	29233.9	0.83026	29233.9	0.83832	29233.9	0.86497	29234	0.86041	29234	0.82951	823.217	1348.27	1031.65	846.343	656.177	348.784	107.424	823.217	1168.17	1024.97	702.44	601.266	397.526	243.789
29235.1	0.8294	29234.9	0.85094	29235.1	0.88503	29235.1	0.91087	29235.1	0.90473	29234.9	0.82041	29235.1	0.83001	29234.9	0.85966	29234.9	0.85335	29234.8	0.82571	821.996	1361.53	1001.7	840.811	664.786	349.044	83.433	821.996	1204.33	1046.64	721.003	586.896	425.961	257.664
29236	0.82915	29235.9	0.84712	29235.9	0.88283	29235.9	0.9093	29236	0.90585	29236.1	0.81774	29236.1	0.82906	29236.1	0.85133	29236.1	0.84464	29236.2	0.82211	820.776	1319.49	1039.34	849.617	577.134	355.448	122.941	820.776	1129.89	1013	811.242	621.686	384.756	171.181
29236.9	0.82465	29237.2	0.84748	29237	0.88053	29237	0.91011	29236.8	0.90697	29237	0.8144	29236.9	0.82647	29236.9	0.84958	29236.9	0.8459	29236.9	0.82165	819.555	1396.23	1064.68	815.419	581.659	314.753	146.054	819.555	1147.62	989.609	799.067	644.191	439.801	262.878
29238.2	0.83016	29237.9	0.84819	29238.1	0.88387	29238.1	0.91292	29238.2	0.90902	29238	0.81742	29238	0.82877	29238	0.8525	29238	0.84812	29238	0.82309	818.334	1329.63	1085.91	873.364	592.325	300.687	91.361	818.334	1134.63	1041.98	768.471	590.926	490.747	203.042
29239	0.83417	29239	0.85294	29239	0.88554	29238.9	0.91366	29239	0.91217	29239	0.82161	29239.1	0.8325	29239.1	0.85633	29239.1	0.84541	29239.2	0.82797	817.112	1426.82	1068.25	826.893	560.001	337.801	94.002	817.112	1152.36	1086.14	729.699	595	476.162	319.268
29239.9	0.83901	29240.1	0.8618	29240	0.8918	29240.1	0.91805	29239.9	0.91724	29240	0.82725	29240	0.83566	29240	0.86127	29240	0.85249	29240	0.8313	815.891	1382.75	1050.6	817.278	595.227	309.411	90.503	815.891	1153.7	1030.01	705.268	629.777	461.587	294.236
29240.9	0.84842	29240.8	0.8677	29241	0.89814	29240.9	0.92038	29241	0.92474	29240.9	0.83545	29240.8	0.84124	29240.8	0.8671	29240.8	0.85928	29240.7	0.83552	814.669	1320.28	1006.35	838.36	630.441	328.094	125.885	814.669	1167.33	1057.79	738.144	527.435	545.233	291.724
29241.7	0.85842	29241.6	0.87281	29241.6	0.90261	29241.6	0.92685	29241.7	0.9267	29241.7	0.84491	29241.8	0.84767	29241.9	0.87384	29241.8	0.86533	29241.7	0.84127	813.447	1368.32	1023.49	789.874	577.668	350.864	163.301	813.447	1185.04	1073.29	762.824	509.016	536.788	250.341
29242.6	0.86892	29242.7	0.88204	29242.6	0.90916	29242.6	0.93201	29242.5	0.93306	29242.6	0.85088	29242.6	0.85417	29242.6	0.88002	29242.7	0.87363	29242.7	0.85013	812.225	1416.33	1050.85	792.545	596.509	338.851	71.833	812.225	1125.01	1047.88	740.45	541.745	495.624	241.702
29243.5	0.87694	29243.6	0.89071	29243.5	0.9165	29243.5	0.93745	29243.6	0.94084	29243.4	0.86117	29243.4	0.86224	29243.5	0.88648	29243.4	0.88173	29243.5	0.85814	811.002	1376.39	1055.71	819.758	680.792	335.023	105.155	811.002	1220.44	1049.06	781.486	564.237	495.38	247.385
29244.5	0.88991	29244.2	0.89726	29244.5	0.92266	29244.5	0.94366	29244.5	0.94494	29244.6	0.87344	29244.6	0.87074	29244.4	0.89806	29244.5	0.8921	29244.4	0.86832	809.78	1305.79	1058.53	863.321	603.5	323.017	93.48	809.78	1189.06	1033.88	710.042	592.857	444.005	291.917
29245.3	0.89779	29245.4	0.90884	29245.2	0.92775	29245.2	0.94871	29245.2	0.95055	29245.3	0.88333	29245.3	0.8794	29245.4	0.90729	29245.3	0.89995	29245.4	0.87843	808.557	1349.7	993.868	839.399	579.392	358.039	132.921	808.557	1153.6	1000.3	755.162	586.712	392.661	293.502
29246.2	0.90656	29246.3	0.91833	29246.3	0.93548	29246.3	0.95618	29246.2	0.95718	29246.1	0.89435	29246.1	0.88765	29246.1	0.91606	29246.1	0.91007	29246.1	0.88593	807.334	1373.17	1047.8	829.796	622.751	368.52	96.715	807.334	1112.03	1013.76	761.428	523.333	492.596	362.543
29247.2	0.92211	29247.1	0.92722	29247.2	0.94489	29247.2	0.96107	29247.3	0.96735	29247.2	0.90422	29247.2	0.89905	29247.2	0.92723	29247.2	0.9179	29247.1	0.89558	806.111	1318.95	1034.26	838.591	610.913	350.383	46.216	806.111	1142	1088.52	755.429	625.522	424.902	357.985
29248.1	0.9302	29248.1	0.93958	29248	0.94971	29248.1	0.96557	29248	0.96945	29248.2	0.91917	29248.2	0.90684	29248.2	0.9397	29248.2	0.92925	29248.2	0.90787	804.887	1420.06	1063.64	878.035	633.817	362.905	134.69	804.887	1149.48	1061.09	751.478	605.078	469.628	281.908
29249.1	0.94361	29249.2	0.94941	29249.2	0.95988	29249.1	0.97213	29249.1	0.974	29249	0.92661	29249.1	0.91443	29249	0.94474	29249	0.93973	29249	0.91446	803.664	1390.38	1031.72	809.181	613.808	322.302	108.719	803.664	1179.43	1076.57	774.09	645.934	440.794	275.324
29250.1	0.96027	29249.9	0.95759	29250	0.96735	29250.1	0.97752	29250.1	0.97871	29250.1	0.94115	29250	0.92491	29250	0.9554	29250	0.94844	29250	0.92769	802.44	1424.03	1016.15	781.207	548.866	336.868	146.083	802.44	1205.29	1016.47	690.472	543.779	458.94	219.717
29251	0.96873	29251	0.96859	29250.9	0.97383	29250.9	0.97762	29250.9	0.98372	29251	0.95482	29251	0.93131	29251.2	0.96793	29251.2	0.96033	29251	0.93534	801.216	1339.22	1021.01	812.472	571.77	333.047	124.205	801.216	1159.66	1068.72	776.404	629.566	466.876	327.523
29251.9	0.97751	29252.1	0.98013	29252.1	0.98106	29252	0.98455	29252	0.98642	29251.9	0.96304	29252	0.94261	29251.9	0.97576	29251.9	0.96513	29252	0.9453	799.992	1295.27	1023.83	778.381	564.036	382.321	100.292	799.992	1163.06	1076.03	733.658	586.672	476.852	212.709
29253.1	0.99058	29252.9	0.98428	29253	0.98234	29253.1	0.98417	29253.1	0.99369	29253.1	0.97597	29252.9	0.95375	29253	0.98815	29253	0.97335	29253	0.95414	798.767	1339.13	1059.32	864.763	631.848	360.118	111.098	798.767	1176.66	1054.75	778.721	537.669	462.328	295.98
29254	0.99601	29254	0.99492	29253.9	0.98662	29253.9	0.98602	29254	0.99921	29254	0.98743	29254.2	0.9601	29254.1	0.99635	29254.2	0.98293	29254.2	0.96345	797.542	1397.27	1002.93	834.758	609.817	333.841	152.52	797.542	1198.42	1086.55	725.785	590.754	470.264	285.322
29255	1.00141	29255.2	1.00106	29255.2	0.99289	29255.1	0.99035	29255	1.00329	29255	0.99553	29255	0.96618	29255	1.0017	29254.9	0.98955	29254.9	0.97029	796.317	1312.52	987.382	825.174	606.163	360.639	112.288	796.317	1216.1	1081.61	736.14	598.919	370.031	254.258
29256.2	1.01513	29256	1.00333	29256.1	0.99381	29256.3	0.98844	29256.2	1.00782	29256.3	1.00391	29256.1	0.97061	29256.1	1.00734	29256.1	0.99353	29256.1	0.97715	795.092	1372.68	998.369	795.187	600.469	299.68	155.737	795.092	1172.54	1023.61	707.72	578.513	324.92	221.165
29257.1	1.01591	29257.1	1.01132	29257	0.99636	29257	0.99009	29257.1	1.00862	29257.1	1.00872	29257.2	0.97441	29257.2	1.01679	29257.3	1.00008	29257.1	0.98393	793.867	1359.38	1019.55	838.662	572.335	330.556	125.721	793.867	1141.25	1008.48	693.593	490.785	390.003	239.091
29258.1	1.02624	29258.4	1.01396	29258.3	0.99651	29258.2	0.98806	29258.2	1.00781	29258.1	1.01521	29258.1	0.97849	29258.1	1.01466	29258.1	1.00031	29258.2	0.98882	792.641	1360.35	1034.61	839.283	609.489	353.261	158.954	792.641	1169.13	999.473	703.952	607.08	385.71	257.014
29259.3	1.03321	29259.1	1.01817	29259.3	0.9963	29259.3	0.98587	29259.3	1.00914	29259.2	1.01902	29259.2	0.98028	29259.3	1.02107	29259.2	1.00822	29259.2	0.99199	791.416	1347.05	1049.67	833.786	599.72	316.81	161.581	791.416	1162.32	1088.37	722.466	582.612	336.551	297.365
29260.3	1.03227	29260.3	1.02028	29260.2	0.99691	29260.2	0.9828	29260.2	1.00591	29260.4	1.02425	29260.4	0.98529	29260.4	1.02442	29260.4	1.01186	29260.3	0.99857	790.19	1327.64	1003.54	867.036	624.622	321.157	129.541	790.19	1216.7	1069.16	700.192	611.173	397.522	329.548
29261.3	1.03754	29261.5	1.0252	29261.3	0.99758	29261.3	0.98055	29261.3	1.00803	29261.2	1.02535	29261.2	0.98723	29261.2	1.0275	29261.2	1.01154	29261.3	0.99834	788.964	1322.51	1041.02	853.381	663.787	333.659	142.368	788.964	1183.38	1019.37	763.559	698.849	425.859	218.997
29262.5	1.04046	29262.2	1.02761	29262.5	0.99583	29262.5	0.97964	29262.5	1.00846	29262.5	1.02863	29262.3	0.98484	29262.3	1.02917	29262.3	1.01702	29262.3	1.0018	787.737	1350	1019.37	864.194	641.784	350.233	140.922	787.737	1172.51	1085.8	830.983	592.833	413.416	228.76
29263.5	1.04296	29263.4	1.0279	29263.3	0.99504	29263.4	0.98021	29263.4	1.00423	29263.5	1.02991	29263.6	0.98745	29263.5	1.03307	29263.6	1.0165	29263.5	1.00564	786.511	1363.21	997.734	793.475	613.673	338.267	106.865	786.511	1175.9	1046.22	782.207	570.423	443.772	197.755
29264.4	1.04385	29264.5	1.02812	29264.7	0.99139	29264.5	0.97899	29264.5	1.00257	29264.4	1.03232	29264.4	0.9871	29264.5	1.03149	29264.5	1.01927	29264.4	1.0067	785.284	1372.34	1061.69	869.506	595.761	301.851	115.614	785.284	1179.29	1047.41	821.078	594.892	453.749	280.883
29265.6	1.04342	29265.6	1.0277	29265.6	0.98936	29265.6	0.97699	29265.7	1.00302	29265.6	1.03299	29265.7	0.98731	29265.6	1.03568	29265.5	1.01758	29265.6	1.00781	784.057	1304.04	1046.17	845.674	632.869	338.798	134.549	784.057	1221.4	997.665	739.724	605.096	378.146	245.808
29266.7	1.04314	29266.7	1.02628	29266.6	0.99099	29266.6	0.97291	29266.5	1.00067	29266.7	1.03495	29266.7	0.98629	29266.7	1.03341	29266.9	1.01831	29266.9	1.00586	782.83	1339.66	1036.76	834.073	600.701	355.36	131.069	782.83	1104.59	1066.09	697.106	621.403	471.652	216.857
29267.8	1.04314	29267.9	1.02708	29268	0.98818	29268	0.972	29267.9	0.99776	29267.9	1.03447	29267.7	0.98933	29267.8	1.03227	29267.8	1.01946	29267.8	1.00404	781.602	1318.25	1011.06	814.33	574.654	373.954	129.627	781.602	1148.73	1087.65	813.372	491.057	465.32	277.536
29269.1	1.04257	29268.8	1.02351	29268.9	0.98578	29268.9	0.97106	29268.9	0.99828	29269.1	1.03427	29269.1	0.98538	29269.1	1.03403	29269.1	1.01633	29269.1	1.00374	780.374	1382.36	1074.97	810.885	630.075	392.542	126.15	780.374	1168.42	1035.88	762.612	623.457	465.106	250.629
29270	1.03471	29270.2	1.02089	29270	0.98672	29270	0.97144	29270	0.99615	29270	1.03148	29270.1	0.98692	29270.1	1.03128	29270.1	1.01473	29270.1	1.00121	779.147	1419.99	1016.7	825.767	597.925	297.103	92.132	779.147	1145.35	1065.59	764.809	578.677	485.253	235.947
29271.4	1.03369	29271.3	1.01953	29271.4	0.98207	29271.4	0.96946	29271.4	0.9919	29271.3	1.02837	29271.1	0.98163	29271.1	1.0266	29271.1	1.01385	29271.1	0.99802	777.919	1376.18	1056.16	885.43	614.644	352.341	139.557	777.919	1220	1072.88	707.97	621.45	440.25	239.593
29272.4	1.03039	29272.4	1.01627	29272.3	0.9829	29272.3	0.97235	29272.4	0.99304	29272.5	1.02295	29272.5	0.98049	29272.6	1.0253	29272.5	1.01069	29272.5	0.99502	776.69	1340.52	1001.98	822.95	574.367	295.614	132.01	776.69	1144.01	1082.21	868.938	601.11	454.298	129.258
29273.6	1.02832	29273.7	1.01151	29273.7	0.97911	29273.7	0.97057	29273.7	0.98685	29273.6	1.02055	29273.7	0.97753	29273.5	1.02107	29273.6	1.00684	29273.6	0.99202	775.462	1370	1045.5	868.349	580.909	316.238	81.73	775.462	1251.19	1118	746.982	566.534	413.385	218.395
29274.9	1.02131	29274.7	1.00921	29274.8	0.97672	29274.8	0.96976	29274.8	0.9849	29274.9	1.01536	29274.8	0.97277	29274.8	1.01775	29274.8	0.99975	29274.8	0.98555	774.233	1305.87	1062.56	873.039	573.207	316.508	118.96	774.233	1195.57	1119.18	751.221	605.22	453.882	276.983
29275.9	1.01686	29276.1	1.00105	29276	0.97522	29276	0.97109	29276	0.98411	29275.9	1.01134	29276	0.9666	29276.1	1.01193	29276	0.99863	29276	0.98271	773.004	1367.9	981.964	814.663	606.195	357.466	105.318	773.004	1146.07	1053.23	708.669	595.07	435.359	357.929
29277.3	1.00759	29277.2	0.99817	29277.2	0.97403	29277.3	0.97192	29277.3	0.97974	29277.2	1.0034	29277.2	0.96055	29277.2	1.00703	29277.2	0.99431	29277.2	0.97627	771.775	1348.54	1068.18	849.871	608.661	378.069	107.954	771.775	1238.97	1032.05	810.546	601.196	443.296	355.454
29278.4	1.00019	29278.4	0.99484	29278.4	0.97366	29278.4	0.97283	29278.4	0.97814	29278.5	0.99956	29278.5	0.95792	29278.5	0.99887	29278.5	0.9894	29278.6	0.97214	770.546	1361.73	1060.82	819.991	582.657	353.926	122.79	770.546	1183.38	1088.16	751.732	591.053	479.704	340.779
29279.6	0.99343	29279.7	0.98691	29279.7	0.96851	29279.7	0.97052	29279.6	0.9752	29279.7	0.99065	29279.6	0.95434	29279.6	0.99493	29279.6	0.98227	29279.6	0.96516	769.316	1313.91	1008.74	867.386	595.293	317.591	115.256	769.316	1146.1	1030.38	802.737	534.148	497.791	324.078
29280.9	0.9892	29280.8	0.98033	29280.8	0.96645	29280.8	0.97106	29280.9	0.97364	29280.9	0.9829	29280.9	0.94841	29280.8	0.99005	29280.9	0.97972	29280.8	0.96245	768.086	1398.26	999.36	902.568	691.276	356.487	142.285	768.086	1167.8	1058.01	758.178	558.582	448.788	268.757
																				766.856	1364.68	1057.06	840.174	586.001	320.165	65.643	766.856	1191.52	1073.43	796.971	591.139	475.016	286.629
																				765.626	1349.41	1076.13	840.801	647.405	340.758	60.156	765.626	1150.21	1052.27	778.851	546.461	468.714	241.496
																				764.396	1374.79	1076.91	819.078	674.246	318.675	85.15	764.396	1190.18	1100.2	779.023	601.362	425.841	228.891
																				763.165	1345.3	1051.28	817.678	629.975	339.261	138.576	763.165	1173.26	1070.92	746.694	644.059	460.189	267.079
																				761.934	1330.04	1066.28	828.466	636.499	323.279	68.083	761.934	1207.13	1041.65	732.657	572.99	541.236	258.538
																				760.703	1316.82	1026.44	855.497	645.052	311.365	153.988	760.703	1180.06	1050.97	678.009	593.337	455.734	310.925
																				759.472	1425.43	1053.62	866.275	627.205	360.369	124.126	759.472	1122.54	1023.75	692.418	690.842	520.512	282.077
																				758.24	1395.95	1052.37	872.99	625.607	328.152	130.818	758.24	1123.92	1043.22	816.451	623.86	435.05	275.57
																				757.009	1368.52	1047.07	930.447	624.009	320.303	129.388	757.009	1143.56	1113.44	784.149	591.422	422.678	291.395
																				755.777	1381.69	1007.26	874.237	606.176	328.692	117.812	755.777	1163.2	1029.39	831.007	656.406	477.286	274.744
																				754.545	1376.59	1048.64	907.327	612.699	308.672	138.706	754.545	1205.15	1052.92	784.512	630.054	468.974	318.972
																				753.312	1357.29	1055.51	920.117	633.421	347.492	141.335	753.312	1143.63	1050.06	827.299	676.752	505.302	357.099
																				752.08	1311.63	1040.06	928.848	656.164	305.163	89.196	752.08	1191.65	1026.93	815.306	646.36	476.71	295.824
																				750.847	1407.94	1030.71	919.323	638.34	331.802	126.309	750.847	1182.88	1056.53	791.151	597.722	423.788	248.767
																				749.614	1386.62	1070.03	865.193	598.217	338.156	118.801	749.614	1157.89	1098.28	775.115	638.327	431.726	317.305
																				748.381	1365.31	1030.26	884.066	604.737	358.698	91.023	748.381	1151.16	1042.71	909.11	644.445	457.895	298.646
																				747.148	1354.14	1067.54	884.69	590.985	395.45	103.794	747.148	1164.7	1072.3	777.525	561.378	467.853	273.912
																				745.914	1371.35	1017.65	915.713	688.703	369.363	98.321	745.914	1157.96	1099.85	779.744	577.648	536.572	253.242
																				744.68	1455.42	1077.21	894.043	678.995	331.129	62.457	744.68	1220.13	1007.84	850.857	589.859	493.83	321.735
																				743.446	1397.64	1007.08	910.874	608.512	355.711	131.953	743.446	1154.64	1094.14	859.144	648.668	471.358	284.858
																				742.212	1337.87	1050.41	925.673	694.024	329.645	106.224	742.212	1168.17	1016.34	849.197	585.916	438.767	288.507
																				740.978	1310.51	1010.7	861.484	682.295	325.867	177.715	740.978	1177.65	1141.09	825.08	638.625	487.195	314.432
																				739.743	1327.71	1074.27	882.363	713.093	366.637	151.987	739.743	1164.85	1036.99	821.22	721.694	464.744	249.23
																				738.508	1302.4	1028.48	929.553	640.63	385.123	99.95	738.508	1135.86	1040.23	756.628	687.313	476.713	287.302
																				737.273	1343.89	1075.83	901.833	651.183	257.862	80.318	737.273	1149.39	1053.58	795.293	661.042	438.072	272.734
																				736.038	1397.51	1034.12	918.647	663.757	365.41	145.694	736.038	1150.77	1077.05	777.278	624.66	490.521	268.291
																				734.802	1372.19	1065.26	911.174	637.881	331.277	105.827	734.802	1190.6	995.295	821.999	657.1	512.6	273.967
																				733.566	1375.21	1051.89	936.074	680.8	347.734	112.505	733.566	1161.63	1083.51	834.335	592.407	469.938	392.938
																				732.33	1360.03	1097.18	942.761	671.113	307.548	94.909	732.33	1120.53	1062.46	806.212	659.217	455.608	287.341
																				731.094	1340.8	1025.15	945.401	661.429	358.385	111.7	731.094	1170.46	1096.03	765.966	653.207	499.937	230.319
																				729.858	1398.42	1025.95	887.378	643.661	386.962	110.288	729.858	1129.38	1068.93	838.971	604.735	461.336	276.442
																				728.621	1344.83	1020.68	930.462	640.051	342.747	100.789	728.621	1124.7	1104.51	839.172	669.495	442.975	314.466
																				727.384	1345.83	997.219	906.826	654.635	300.569	83.208	727.384	1166.52	1028.9	845.437	675.614	471.114	271.621
																				726.147	1340.77	1068.76	862.988	657.088	329.142	176.79	726.147	1171.94	1048.3	839.574	677.693	440.633	323.781
																				724.91	1325.61	1087.73	877.766	627.209	337.498	98.583	724.91	1163.22	1081.85	833.716	687.852	444.512	333.49
																				723.673	1338.74	1052.15	926.884	686.236	372.116	141.623	723.673	1130.26	1042.65	839.982	683.862	478.702	302.789
																				722.435	1329.64	1034.76	874.987	700.803	334.002	124.049	722.435	1123.57	999.427	824.028	637.461	486.611	332.699
																				721.197	1362.96	1029.5	946.306	668.914	346.393	132.736	721.197	1191.61	1069.32	852.513	663.791	429.901	267.678
																				719.959	1335.69	1014.14	912.598	657.229	356.761	64.688	719.959	1225.31	1102.84	782.043	603.272	468.11	360.183
																				718.721	1322.57	1016.96	854.674	673.813	367.125	89.535	718.721	1079.3	1007.14	812.548	627.58	482.09	329.503
																				717.482	1341.75	981.429	887.608	583.407	367.393	132.541	717.482	1137.22	1040.66	828.912	676.09	439.539	290.76
																				716.244	1348.81	978.199	876.129	670.637	357.569	123.058	716.244	1138.61	1021.7	808.943	609.557	386.909	215.703
																				715.005	1315.51	1007.26	921.155	618.603	295.284	83.311	715.005	1125.88	1016.87	788.983	605.6	459.409	320.266
																				713.766	1413.36	1062.53	887.482	631.149	333.898	96.034	713.766	1181.75	1036.25	779.119	631.909	445.139	241.196
																				712.526	1355.86	1071.39	934.509	641.673	366.447	106.736	712.526	1160.95	999.142	811.62	579.538	455.068	361.858
																				711.287	1328.63	1047.98	870.594	650.177	352.598	107.35	711.287	1144.19	1091.13	779.572	583.658	487.188	379.619
																				710.047	1345.77	1040.72	913.575	660.695	328.671	81.749	710.047	1163.73	1021.76	785.851	642.228	472.918	270.336
																				708.807	1352.83	1031.43	918.235	649.032	326.93	102.53	708.807	1146.98	1025.01	792.128	628.188	509.058	280.045
																				707.567	1345.78	1064.49	951.115	713.974	329.222	74.924	707.567	1156.44	1074.61	846.784	634.318	394.008	253.466
																				706.326	1308.49	1039.08	915.459	641.843	333.528	121.9	706.326	1113.49	1039.55	812.742	642.458	456.349	287.363
																				705.085	1333.69	1037.87	926.163	634.22	347.909	43.924	705.085	1153.18	1034.73	756.549	598.213	464.269	284.976
																				703.845	1354.85	1020.53	886.495	668.91	390.491	117.082	703.845	1160.62	1007.75	748.729	600.319	458.079	304.752
																				702.604	1384.06	1047.52	846.841	649.2	364.569	119.71	702.604	1113.67	1006.96	732.855	572.209	445.849	270.134
																				701.362	1348.81	1074.51	851.51	629.496	306.431	106.226	701.362	1183.55	1038.4	819.706	644.809	409.459	259.699
																				700.121	1315.59	1028.98	902.493	611.813	334.903	96.774	700.121	1211.12	1047.68	827.993	606.64	467.72	305.651
																				698.879	1352.85	1025.76	882.992	664.605	335.179	53.098	698.879	1144.05	1038.84	810.104	598.68	495.77	301.254
																				697.637	1392.11	1000.4	851.419	638.871	335.455	77.88	697.637	1153.51	1017.92	723.781	614.882	507.701	310.951
																				696.395	1358.89	1003.22	896.339	645.349	335.731	88.566	696.395	1138.8	1035.26	816.616	608.939	475.351	280.392
																				695.153	1347.83	1068.42	963.38	621.64	336.006	75.1	695.153	1174.41	1056.61	812.829	627.152	434.972	282.042
																				693.91	1391.1	1037.03	865.416	605.987	336.282	53.592	693.91	1109.42	1061.86	758.745	619.197	471.053	263.572
																				692.667	1333.77	1033.81	890.195	648.677	336.558	72.324	692.667	1185.26	1089.23	809.286	599.178	450.803	279.308
																				691.424	1348.86	1048.69	836.527	620.958	336.834	99.094	691.424	1166.54	1052.24	821.597	597.27	470.784	301.073
																				690.181	1331.78	985.142	873.369	647.544	337.11	121.834	690.181	1157.88	1081.62	809.773	653.685	390.215	375.116
																				688.937	1379.04	1038.23	871.998	639.941	337.387	102.345	688.937	1125.11	1032.58	838.167	647.746	448.406	310.404
																				687.694	1313.71	996.82	902.791	676.567	337.663	106.985	687.694	1140.58	1076.02	842.428	655.886	448.276	330.144
																				686.45	1352.92	1053.91	849.159	672.982	337.939	145.792	686.45	1198.27	1083.28	808.503	639.908	430.058	241.346
																				685.206	1408.19	1090.88	898.033	683.465	338.215	41.909	685.206	1177.56	1034.26	869.038	623.931	520.369	255.065
																				683.962	1352.94	1085.65	920.77	687.918	338.491	86.742	683.962	1178.96	1013.4	861.241	642.12	506.17	343.122
																				682.717	1303.74	1024.18	913.367	686.342	338.768	141.605	682.717	1162.28	1082.93	801.219	640.211	556.251	405.033
																				681.472	1338.91	1065.15	924.044	632.547	339.044	71.922	681.472	1129.54	1003.82	861.728	652.372	417.532	318.296
																				680.227	1378.08	1051.9	860.416	618.934	339.321	136.809	680.227	1183.16	1095.43	803.737	658.503	533.883	257.695
																				678.982	1298.78	1064.75	933.341	623.396	339.597	99.277	678.982	1186.57	1034.41	848.165	660.615	519.694	307.545
																				677.737	1335.94	1095.66	885.794	668.005	339.874	77.817	677.737	1202.03	1065.76	856.445	662.726	493.466	299.163
																				676.491	1369.08	1068.36	912.526	708.585	340.15	106.543	676.491	1165.29	1054.94	918.915	688.927	503.377	340.962
																				675.245	1356.05	1053.11	895.101	672.895	340.427	121.212	675.245	1178.74	1076.24	889.055	670.969	567.469	334.586
																				673.999	1310.92	1069.97	949.913	673.333	340.704	171.992	673.999	1162.08	1027.31	837.134	671.08	467.02	376.366
																				672.753	1303.92	1042.69	898.386	667.752	340.98	138.5	672.753	1161.48	1052.62	907.604	647.112	482.952	259.655
																				671.507	1417.27	1021.43	882.979	690.254	351.286	133.099	671.507	1164.9	1043.83	805.558	681.323	472.803	277.367
																				670.26	1414.27	1082.41	959.825	654.593	331.508	61.524	670.26	1176.34	1113.25	930.156	695.475	518.805	289.059
																				669.013	1401.24	1085.21	916.344	626.964	369.883	100.251	669.013	1161.7	1030.27	778.02	797.837	510.667	330.823
																				667.766	1382.21	1029.88	943.042	641.443	293.978	78.824	667.766	1187.17	1063.58	846.452	655.598	448.399	286.372
																				666.519	1369.2	1048.74	943.674	655.918	330.341	147.599	666.519	1172.54	1056.8	880.786	681.77	488.38	280.019
																				665.271	1362.2	1107.66	900.22	670.388	386.733	118.156	665.271	1175.95	1009.94	844.972	699.922	492.272	283.69
																				664.023	1331.16	1070.39	940.933	730.937	356.948	166.866	664.023	1173.36	1075.3	899.335	669.984	476.134	261.314
																				662.775	1354.23	1059.18	943.57	675.274	331.181	135.427	662.775	1154.73	1092.56	795.42	678.116	504.066	295.038
																				661.527	1351.24	1053.98	940.198	637.658	327.455	95.988	661.527	1208.23	1063.75	833.752	670.218	527.988	360.798
																				660.279	1424.36	1044.77	930.819	684.163	323.731	44.547	660.279	1181.6	1058.98	874.074	710.39	535.89	354.443
																				659.03	1371.31	1071.61	909.431	622.532	362.055	147.298	659.03	1221.05	1022.17	916.386	620.41	513.742	322.063
																				657.781	1362.33	1062.41	942.102	661.017	332.302	107.878	657.781	1202.43	1065.46	876.607	736.655	489.615	359.761
																				656.532	1313.31	1057.21	964.754	713.5	334.583	112.507	656.532	1119.78	1050.68	866.866	698.737	521.527	339.402
																				655.283	1360.37	1098.05	985.398	701.927	308.848	139.147	655.283	1157.22	1045.92	821.108	696.859	461.379	315.048
																				654.034	1355.39	1074.84	962.016	722.371	363.156	141.769	654.034	1186.65	1041.16	855.402	648.962	485.291	304.711
																				652.784	1420.44	1115.66	942.643	738.808	325.421	116.382	652.784	1182.06	1058.41	873.681	709.104	509.204	320.384
																				651.534	1351.44	1038.45	971.282	695.235	359.706	123.008	651.534	1233.48	1109.66	811.948	707.236	577.096	396.058
																				650.284	1348.47	1029.27	961.914	753.667	301.988	111.633	650.284	1200.89	1096.89	794.234	645.359	538.989	319.72
																				649.033	1407.49	1046.08	936.554	708.107	320.27	114.259	649.033	1190.31	1108.12	868.504	705.482	460.902	309.393
																				647.783	1376.52	1052.89	937.192	674.558	370.531	104.89	647.783	1157.73	1047.39	894.769	727.604	564.764	319.06
																				646.532	1355.56	1059.7	913.845	706.98	346.821	95.524	646.532	1187.14	1044.63	947.012	689.747	498.697	354.711
																				645.281	1380.57	1062.52	958.454	673.444	349.098	156.107	645.281	1232.52	1129.82	909.308	653.91	502.59	396.345
																				644.03	1407.57	1069.32	945.102	665.894	365.362	112.769	644.03	1179.98	1057.12	913.577	696.013	462.533	308.089
																				642.778	1394.6	1072.13	983.697	686.316	355.649	117.392	642.778	1195.38	1020.41	945.817	730.106	516.385	391.671
																				641.527	1413.6	1098.91	1020.28	664.785	347.937	147.98	641.527	1184.82	1043.63	932.104	708.268	572.218	313.437
																				640.275	1376.68	1147.65	980.966	727.138	400.14	118.646	640.275	1158.28	1032.9	970.322	726.371	520.191	369.032
																				639.023	1429.62	1112.5	991.582	703.612	360.477	97.31	639.023	1281.5	1054.12	952.62	706.544	488.144	288.834
																				637.77	1436.63	1123.29	908.366	670.112	338.794	165.817	637.77	1217.02	1055.36	938.919	732.628	496.038	262.567
																				636.518	1359.8	1154.04	1006.82	698.501	339.076	134.501	636.518	1184.51	1124.48	895.284	784.66	571.801	292.197
																				635.265	1432.68	1194.75	971.523	714.906	343.348	131.135	635.265	1195.9	1113.74	901.556	782.794	545.754	297.87
																				634.012	1495.55	1179.58	998.097	785.179	329.662	157.7	634.012	1205.31	1061.1	957.71	820.827	513.737	405.303
																				632.759	1468.63	1142.47	1048.6	699.821	321.966	152.337	632.759	1252.61	1042.4	938.037	719.21	451.8	383.027
																				631.506	1399.83	1187.15	1039.25	732.175	338.207	119.051	631.506	1220.11	1059.61	896.433	689.433	499.603	296.932
																				630.252	1384.9	1116.15	1005.97	748.564	324.53	157.572	630.252	1277.37	1120.69	912.677	673.627	549.377	376.392
																				628.998	1433.79	1166.81	1006.6	725.069	352.73	118.316	628.998	1254.85	1113.95	938.886	717.64	507.411	346.161
																				627.744	1398.92	1123.75	1015.21	671.678	331.08	162.805	627.744	1216.39	1079.31	951.134	715.794	583.084	294.01
																				626.49	1465.73	1158.44	979.96	711.989	299.472	137.515	626.49	1255.68	1082.55	953.412	783.717	503.257	317.622
																				625.235	1436.85	1151.27	1044.37	736.343	331.648	110.241	625.235	1229.19	1028	897.896	751.961	574.921	289.411
																				623.981	1415.95	1156.06	1023.08	684.972	321.969	160.687	623.981	1218.66	1091.03	916.125	708.275	523.025	368.81
																				622.726	1452.84	1101.08	987.845	715.299	376.044	133.42	622.726	1194.18	1082.31	950.288	672.568	530.918	334.625
																				621.471	1382.15	1163.64	964.578	775.494	356.402	149.983	621.471	1239.42	1073.6	904.764	666.752	574.652	298.462
																				620.215	1462.85	1154.48	1013.01	740.076	376.598	72.94	620.215	1258.77	1130.62	875.191	702.756	492.916	314.092
																				618.96	1435.99	1137.37	1033.56	738.52	366.919	131.323	618.96	1262.17	1084.07	985.011	686.98	480.9	313.788
																				617.704	1435.02	1174.01	1075.99	766.827	323.399	193.668	617.704	1253.63	1111.2	961.409	776.734	502.724	315.476
																				616.448	1438.04	1198.69	1036.81	759.297	329.657	154.478	616.448	1219.22	1028.85	909.949	707.208	508.628	309.203
																				615.192	1466.92	1149.74	1019.52	807.492	302.08	123.262	615.192	1232.59	1079.87	944.085	727.272	516.512	324.824
																				613.935	1469.93	1132.63	1042.04	797.968	316.299	105.986	613.935	1234.01	1087.09	942.394	755.286	490.576	382.226
																				612.679	1480.9	1099.62	1022.77	732.743	342.45	128.505	612.679	1227.48	1034.62	958.609	675.86	580.03	352.074
																				611.422	1464.02	1158.12	965.723	772.962	342.733	158.973	611.422	1242.82	1123.41	942.995	747.644	581.944	282.151
																				610.165	1457.08	1154.95	1008.13	743.562	313.185	159.599	610.165	1278.06	1112.72	879.658	753.769	561.979	317.659
																				608.907	1452.14	1161.72	1022.68	803.651	317.451	144.319	608.907	1261.58	1032.45	965.474	728.073	520.143	339.235
																				607.65	1459.13	1190.36	1061.09	794.137	295.871	97.235	607.65	1165.58	1039.67	928.003	740.168	516.097	321.043
																				606.392	1448.23	1169.29	1069.66	728.97	361.758	149.553	606.392	1272.37	1116.47	942.226	762.192	516.042	314.786
																				605.134	1467.14	1154.2	1036.51	739.347	379.925	84.599	605.134	1289.69	1070.02	926.635	766.327	508.026	390.014
																				603.876	1440.34	1172.89	1025.21	813.305	328.54	132.929	603.876	1209.63	1115	970.662	768.471	549.691	328.111
																				602.618	1453.29	1231.31	1115.25	762.076	301.013	179.255	602.618	1242.85	1128.17	1022.62	718.966	531.745	345.699
																				601.359	1486.1	1194.36	1024.49	742.647	358.909	142.139	601.359	1268.12	1105.58	959.356	750.92	585.31	349.377
																				600.1	1495.07	1181.26	1052.93	774.861	388.981	109.009	600.1	1217.9	1122.72	975.554	705.415	561.405	323.265
																				598.841	1509.99	1269.44	995.978	799.122	383.3	226.8	598.841	1292.8	1108.09	1007.63	653.96	547.44	404.388
																				597.582	1483.21	1252.36	1062.13	769.771	381.593	140.064	597.582	1308.12	1129.2	990.069	693.855	599.005	284.967
																				596.322	1512.02	1286.9	1064.75	794.024	308.428	196.275	596.322	1295.64	1068.92	952.664	680.139	529.46	314.462
																				595.063	1477.32	1267.84	1081.25	772.624	356.35	133.391	595.063	1247.45	1062.24	925.196	708.104	602.834	322.117
																				593.803	1573.59	1256.72	1044.17	794.884	324.885	126.088	593.803	1246.89	1148.83	987.031	726.149	511.489	397.235
																				592.543	1521.03	1303.14	1080.52	833.009	335.093	108.869	592.543	1319.74	1102.46	985.36	773.934	503.494	420.746
																				591.282	1545.85	1284.1	1081.14	781.86	327.445	196.786	591.282	1263.64	1155.29	1053.12	754.279	555.019	351.022
																				590.022	1550.83	1274.97	1081.77	796.176	379.298	129.98	590.022	1334.48	1126.8	952.275	756.434	493.485	340.82
																				588.761	1569.69	1281.71	1120.07	780.743	363.715	174.239	588.761	1329.94	1076.49	970.445	764.54	628.28	384.16
																				587.5	1612.34	1240.86	1146.47	856.514	371.927	166.938	587.5	1317.48	1141.2	950.94	754.805	525.115	368.01
																				586.239	1553.88	1340.77	1166.9	845.041	364.279	141.799	586.239	1330.8	1154.35	951.266	770.84	576.61	349.884
																				584.977	1558.85	1357.41	1098.15	839.518	376.453	168.198	584.977	1316.36	1175.42	977.358	749.226	576.556	415.005
																				583.715	1609.41	1340.35	1136.43	774.552	356.919	156.94	583.715	1351.47	1097.4	906.346	808.851	538.851	392.916
																				582.454	1608.43	1388.68	1127.14	790.837	414.657	205.121	582.454	1333.07	1162.07	1047.35	793.177	556.636	378.76
																				581.191	1599.53	1353.8	1133.7	805.136	341.64	181.975	581.191	1320.63	1139.55	1025.87	763.642	518.952	380.458
																				579.929	1606.48	1354.58	1080.85	807.547	365.693	184.585	579.929	1314.13	1168.53	954.894	692.528	568.418	334.625
																				578.667	1629.27	1412.78	1093.36	794.116	350.135	177.293	578.667	1382.88	1185.62	969.087	698.673	594.113	342.271
																				577.404	1618.4	1338.32	1129.62	865.822	374.179	177.923	577.404	1336.77	1117.58	933.783	789.939	538.629	429.109
																				576.141	1674.83	1398.49	1152.02	846.448	348.728	190.43	576.141	1379.76	1099.05	1009.34	823.775	554.425	357.561
																				574.878	1628.33	1369.57	1144.72	811.249	356.931	187.101	574.878	1373.26	1175.52	991.856	827.91	576.15	337.495
																				573.614	1666.93	1407.95	1082.02	817.615	345.343	144.197	573.614	1370.72	1216.35	1047.59	863.707	570.167	353.055
																				572.35	1683.76	1367.17	1124.2	861.57	393.112	168.575	572.35	1360.27	1168.13	1012.3	812.442	603.763	307.281
																				571.087	1613.54	1460.92	1140.64	885.73	367.677	177.121	571.087	1417.07	1137.74	980.986	820.538	623.488	334.71
																				569.822	1644.22	1428.07	1143.24	816.927	379.827	207.419	569.822	1430.35	1170.64	1058.46	804.904	593.774	427.399
																				568.558	1666.97	1381.38	1149.8	839.109	368.244	176.407	568.558	1368.48	1156.08	997.481	862.441	597.691	322.315
																				567.294	1648.21	1382.16	1158.32	892.916	366.551	220.535	567.294	1360.02	1145.47	1019.57	821.096	656.957	393.226
																				566.029	1672.93	1365.15	1121.38	796.475	362.882	233.02	566.029	1412.83	1198.13	998.157	813.383	650.973	402.838
																				564.764	1681.84	1411.38	1114.11	820.626	299.923	150.636	564.764	1386.58	1148	1051.86	833.329	644.989	363.036
																				563.499	1653.2	1343	1104.85	815.129	359.5	109.778	563.499	1338.6	1178.9	1050.21	786.095	684.465	291.634
																				562.233	1673.96	1458.37	1127.21	783.95	361.761	228.964	562.233	1326.19	1188.06	985.349	792.222	599.462	396.093
																				560.968	1637.43	1358.4	1139.69	819.944	385.751	182.18	560.968	1292.07	1173.51	944.212	833.908	557.938	395.823
																				559.702	1656.21	1327.58	1136.37	786.8	403.808	163.064	559.702	1311.28	1139.22	936.667	778.794	573.705	324.455
																				558.436	1613.78	1367.87	1103.42	781.314	348.796	157.777	558.436	1366.03	1160.23	988.364	780.971	549.981	341.972
																				557.169	1628.61	1275.86	1100.1	823.213	380.673	223.566	557.169	1381.27	1116.08	1026.22	791.048	615.108	329.87
																				555.903	1617.78	1355.62	1059.28	863.123	353.321	147.209	555.903	1380.72	1111.43	961.427	834.684	589.414	296.058
																				554.636	1626.69	1328.77	1077.68	810.261	377.292	175.48	554.636	1348.59	1114.67	1015.07	799.351	565.701	339.231
																				553.369	1688.87	1345.35	1111.86	812.668	373.629	229.394	553.369	1379.62	1204.74	975.954	748.248	551.858	340.952
																				552.102	1670.14	1283	1082.9	787.454	356.157	164.914	552.102	1315.94	1192.19	1035.5	758.335	555.784	370.293
																				550.835	1610	1291.69	1065.78	829.317	354.473	163.579	550.835	1329.21	1128.35	974.695	742.761	599.161	356.228
																				549.567	1593.27	1322.08	1109.81	748.887	360.677	183.94	549.567	1269.51	1111.87	959.276	790.318	549.828	286.947
																				548.299	1651.47	1336.67	1049.31	798.63	355.049	206.267	548.299	1320.25	1140.75	979.358	806.305	565.585	272.904
																				547.031	1532.22	1331.55	1069.67	777.38	394.768	163.524	547.031	1300	1094.7	995.491	765.112	508.392	258.867
																				545.763	1612.1	1340.23	1060.45	781.764	347.741	164.163	545.763	1340.87	1166.95	942.628	792.929	606.939	341.425
																				544.494	1540.2	1360.73	1072.92	786.146	383.506	184.512	544.494	1273.32	1168.21	978.473	759.636	526.106	370.743
																				543.226	1606.26	1331.96	1026.26	766.881	356.203	157.561	543.226	1355.56	1151.74	913.811	742.124	533.984	305.464
																				541.957	1573.78	1267.74	1080.11	794.907	336.79	164.112	541.957	1309.71	1127.4	981.175	767.961	600.961	330.84
																				540.688	1551.17	1337.49	1017.71	748.07	358.75	152.934	540.688	1346.61	1105.04	946.084	781.968	537.908	391.663
																				539.418	1548.26	1310.71	984.878	758.365	368.886	175.241	539.418	1340.17	1137.83	977.971	740.836	541.836	338.236
																				538.149	1543.39	1260.31	1058.39	752.903	359.327	169.972	538.149	1343.57	1117.44	938.958	733.183	539.863	359.657
																				536.879	1554.26	1322.15	992.096	755.319	351.741	186.363	536.879	1331.23	1120.69	923.585	703.89	596.95	402.728
																				535.609	1500.18	1336.73	1024.25	797.104	304.788	139.757	535.609	1312.98	1112.12	953.495	698.218	575.288	323.74
																				534.338	1566.17	1284.38	1040.64	769.99	326.736	103.009	534.338	1296.72	1099.62	989.299	729.946	516.236	307.76
																				533.068	1567.2	1249.77	1015.71	780.273	338.837	180.405	533.068	1329.65	1102.87	938.51	690.833	488.683	307.53
																				531.797	1503.3	1278.12	1008.49	743.335	331.26	112.184	531.797	1325.19	1125.8	897.577	752.071	516.241	336.812
																				530.526	1506.31	1215.98	973.733	757.554	337.456	101.033	530.526	1356.14	1101.5	880.264	773.938	465.099	307.072
																				529.255	1525.06	1179.43	982.26	769.802	349.55	97.753	529.255	1345.78	1124.42	912.129	730.906	480.846	295.044
																				527.984	1516.26	1243.18	1018.31	723.054	338.043	153.468	527.984	1327.56	1131.6	924.32	689.854	526.084	273.189
																				526.712	1474.05	1275.45	983.577	666.492	312.777	142.316	526.712	1301.48	1126.98	895.22	652.745	575.242	312.292
																				525.44	1488.86	1297.88	988.167	686.613	328.801	121.341	525.44	1304.89	1085.01	875.96	680.52	512.34	310.101
																				524.168	1478.11	1235.79	947.552	700.831	333.027	139.681	524.168	1304.38	1072.55	860.639	667.019	533.968	254.847
																				522.896	1500.78	1220.89	965.903	717.01	321.532	156.049	522.896	1288.14	1126.89	880.695	747.846	565.416	309.655
																				521.624	1525.4	1243.32	941.024	715.501	345.405	121.331	521.624	1305.32	1139.96	896.817	683.254	484.874	215.128
																				520.351	1506.8	1210.74	984.908	674.706	337.841	163.234	520.351	1324.45	1131.42	885.433	648.151	532.032	258.14
																				519.078	1480.35	1244.95	971.819	706.594	344.027	167.808	519.078	1282.69	1124.85	864.235	715.191	532.04	273.642
																				517.805	1510.85	1179	994.082	679.561	307.011	150.779	517.805	1295.93	1112.38	807.698	678.139	471.189	287.176
																				516.531	1511.9	1146.45	979.035	699.657	330.871	186.767	516.531	1307.2	1168.64	815.973	643.059	463.357	286.963
																				515.258	1452.09	1225.81	938.474	707.969	287.981	148.149	515.258	1263.5	1167.96	861.543	678.665	437.865	310.307
																				513.984	1531.65	1185.41	950.919	690.764	292.21	133.097	513.984	1304.22	1080.92	863.921	637.711	514.444	282.614
																				512.71	1458.13	1170.54	902.528	636.281	294.475	135.711	512.71	1342.96	1117.53	885.923	730.212	451.673	362.861
																				511.436	1453.3	1206.69	916.938	621.057	343.827	150.096	511.436	1324.79	1103.12	894.184	685.341	504.671	354.79
																				510.161	1473.97	1168.28	927.42	701.958	291.158	115.436	510.161	1247.78	1125.99	863.211	595.377	520.39	336.916
																				508.887	1441.69	1192.64	904.557	635.735	342.455	141.588	508.887	1294.35	1117.47	906.779	713.338	526.298	246.481
																				507.612	1478.05	1197.39	962.101	730.333	321.179	99.099	507.612	1213.45	1107	922.88	695.957	538.087	307.072
																				506.337	1518.31	1204.1	931.398	687.655	341.084	137.009	506.337	1240.41	1118.09	844.869	709.946	532.226	316.667
																				505.061	1450.75	1189.25	914.429	648.914	298.253	114.139	505.061	1275.21	1113.5	841.375	631.804	493.045	265.492
																				503.786	1487.09	1170.48	891.585	690.543	318.156	169.674	503.786	1276.67	1103.03	798.686	655.605	542.083	296.651
																				502.51	1446.99	1177.19	909.902	692.966	322.374	142.887	502.51	1221.31	1127.84	799.124	644.128	487.233	357.195
																				501.234	1414.75	1138.84	932.131	695.389	330.51	133.743	501.234	1273.73	1162.44	830.909	748.251	495.111	249.225
																				499.958	1447.16	1196.48	968.064	660.592	362.151	161.822	499.958	1224.26	1142.17	892.071	738.721	448.13	254.909
																				498.681	1458.02	1134.64	913.892	649.31	331.106	127.218	498.681	1231.62	1098.41	859.2	646.938	514.77	272.344
																				497.404	1441.45	1170.73	936.11	681.113	307.905	100.459	497.404	1272.25	1144.75	890.964	700.099	471.719	258.441
																				496.127	1440.56	1126.53	925.037	611.096	323.871	159.856	496.127	1258.06	1091.22	852.234	641.637	499.178	305.239
																				494.85	1384.86	1156.74	884.605	687.919	312.425	119.399	494.85	1273.23	1088.6	862.458	553.838	487.467	291.339
																				493.573	1421.16	1120.39	889.203	659.027	332.298	141.586	493.573	1253.17	1101.65	900.081	603.074	448.367	310.716
																				492.295	1447.67	1129.06	866.403	667.325	314.985	126.586	492.295	1248.78	1061.85	880.942	685.556	458.206	269.425
																				491.018	1427.21	1065.34	890.569	681.49	291.808	117.461	491.018	1238.52	1125.76	852.029	691.716	454.346	263.366
																				489.74	1483.06	1132.7	844.304	693.695	325.369	127.902	489.74	1224.34	1078.15	830.953	664.615	501.345	269.049
																				488.461	1425.44	1162.89	909.538	653.088	339.36	153.985	488.461	1241.47	1124.44	829.444	629.702	491.605	245.393
																				487.183	1420.64	1144.17	861.331	608.585	339.657	125.306	487.183	1258.59	1112.05	872.912	661.289	485.794	229.567
																				485.904	1529.25	1184.12	965.643	697.047	359.506	141.606	485.904	1236.61	1136.81	906.591	776.934	495.614	243.076
																				484.625	1432.56	1179.09	880.303	642.778	307.021	163.766	484.625	1236.13	1097.05	869.887	695.114	483.934	268.31
																				483.346	1423.86	1115.42	863.4	676.479	319.051	152.691	483.346	1268.88	1113.99	829.288	666.087	423.401	268.127
																				482.067	1409.3	1135.82	862.135	667.178	305.674	165.071	482.067	1280.13	1046.9	827.787	707.423	452.773	328.524
																				480.787	1474.85	1130.8	882.364	667.65	309.886	161.817	480.787	1236.67	1083.38	806.75	774.143	486.053	291.212
																				479.507	1421.22	1164.85	879.144	664.214	288.702	150.75	479.507	1261.59	1076.87	832.604	741.213	466.573	248.053
																				478.227	1475.03	1075.85	866.16	639.296	347.602	137.734	478.227	1220.1	1074.27	815.483	718.063	484.213	261.551
																				476.947	1444.85	1092.33	943.009	661.254	295.175	118.865	476.947	1235.26	1104.87	825.707	718.363	540.903	282.856
																				475.667	1442.02	1079.52	908.542	622.679	297.434	127.337	475.667	1252.36	1102.27	826.167	710.843	472.613	349.06
																				474.386	1404.05	1095.99	895.562	638.776	338.734	192.417	474.386	1205.04	1091.87	779.779	685.764	437.543	284.452
																				473.105	1414.88	1122.22	870.875	649.012	346.84	157.935	473.105	1235.81	1087.32	879.789	662.648	416.144	266.711
																				471.824	1406.2	1089.89	867.664	633.877	280.791	197.619	471.824	1282.18	1055.45	804.139	694.174	513.784	252.879
																				470.542	1436.55	1084.9	874.209	638.258	314.268	159.248	470.542	1193.91	1023.6	771.441	692.534	513.845	326.851
																				469.261	1386.9	1118.92	904.16	619.229	306.77	157.953	469.261	1236.37	1095.15	847.995	704.545	465.145	311.065
																				467.979	1413.34	1125.62	873.64	645.066	301.224	170.313	467.979	1228.1	1071.1	846.508	619.03	457.405	295.285
																				466.697	1389.07	1118.67	911.383	627.994	283.98	172.918	466.697	1219.84	1045.11	806.024	642.752	504.286	222.961
																				465.415	1429.15	1117.57	867.225	564.134	297.938	214.516	465.415	1260.33	1087.38	781.151	646.969	523.846	283.242
																				464.132	1402.94	1155.46	844.526	642.601	300.194	178.127	464.132	1240.37	1164.71	844.011	623.896	447.887	306.466
																				462.849	1392.33	1066.65	851.071	633.335	353.125	122.26	462.849	1237.96	1111.44	910.748	626.169	449.908	240.028
																				461.566	1434.34	1106.49	859.563	690.327	304.706	156.052	461.566	1225.81	1093.26	804.03	712.239	471.428	259.356
																				460.283	1361.38	1103.45	912.864	612.864	291.374	152.814	460.283	1221.46	1063.4	845.425	562.525	416.947	266.988
																				459	1342.99	1090.67	849.266	634.777	293.631	110.618	459	1244.38	1066.67	816.679	679.743	463.79	218.127
																				457.716	1439.52	1097.37	894.76	615.782	325.103	146.343	457.716	1243.93	1093.3	807.421	693.701	522.291	233.556
																				456.432	1354.91	1094.34	881.82	633.792	340.985	92.48	456.432	1235.68	1077.09	804.009	616.122	421.105	324.927
																				455.148	1402.74	1097.14	843.573	620.645	335.445	108.727	455.148	1262.49	1021.95	849.275	602.826	462.083	295.554
																				453.864	1423.29	1082.43	838.433	597.769	320.174	130.808	453.864	1193.9	1060.26	832.233	620.682	450.484	310.965
																				452.58	1377.66	1046.31	848.866	627.452	308.801	150.936	452.58	1197.35	1040.17	842.447	615.178	425.269	252.412
																				451.295	1400.16	1078.32	843.728	602.638	344.135	182.734	451.295	1245.55	1064.85	790.388	543.514	503.196	310.638
																				450.01	1364.28	1090.85	865.83	618.691	288.013	144.478	450.01	1241.21	1095.35	818.12	641.146	450.748	252.108
																				448.725	1369.26	1093.66	852.911	580.271	321.393	158.758	448.725	1231.03	1100.56	840.007	625.919	495.579	302.536
																				447.439	1378.14	1094.52	861.39	606.047	313.919	143.86	447.439	1209.19	1094.1	793.815	651.542	417.865	218.745
																				446.154	1414.23	1097.33	864.034	575.422	281.167	163.97	446.154	1204.86	1068.19	782.643	632.432	427.687	271.106
																				444.868	1378.38	1084.58	820.014	608.968	349.529	125.746	444.868	1216.09	1088.96	841.47	714.433	412.23	257.347
																				443.582	1379.47	1120.44	816.833	648.334	285.68	134.189	443.582	1254.52	1049.45	801.138	637.001	468.704	296.079
																				442.295	1378.62	1096.03	844.751	627.436	320.976	103.759	442.295	1222.98	1037.18	873.549	612.076	455.196	290.095
																				441.009	1333.08	1129.93	804.645	604.602	292.133	127.75	441.009	1187.56	1087.09	823.512	659.062	451.408	202.499
																				439.722	1336.12	1082.21	830.613	577.891	271.072	147.847	439.722	1243.47	1070.92	763.779	686.604	449.56	252.881
																				438.435	1374.14	1096.68	821.606	644.433	294.698	101.891	438.435	1241.08	1031.45	808.967	665.572	505.991	188.634
																				437.148	1373.29	1087.83	841.736	576.938	318.316	102.564	437.148	1225.1	1061.92	809.469	644.55	447.813	235.118
																				435.861	1360.8	1071.22	852.15	552.188	295.32	138.192	435.861	1189.71	1028.3	771.135	714.805	399.372	275.761
																				434.573	1356.07	1116.74	848.97	610.934	280.099	121.385	434.573	1214.52	1054.87	796.887	666.602	453.847	254.262
																				433.285	1386.29	1094.31	812.791	592.011	317.296	145.351	433.285	1237.38	1038.73	781.866	651.418	450.069	275.478
																				431.997	1408.74	1029.19	836.792	563.391	290.431	149.899	431.997	1244.71	1094.41	786.26	642.063	415.238	255.929
																				430.709	1405.95	1094.1	785.105	596.878	273.279	107.874	430.709	1199.64	1099.61	782.892	656	551.193	172.35
																				429.42	1430.32	1083.33	787.761	566.328	300.757	87.206	429.42	1222.49	1081.53	839.672	689.334	438.747	193.572
																				428.131	1351.88	1121.05	829.214	559.066	283.609	118.921	428.131	1233.7	1098.38	783.923	658.643	456.317	139.133
																				426.842	1376.26	1098.64	814.406	590.598	309.137	74.985	426.842	1217.75	1084.19	830.989	626.024	499.099	245.695
																				425.553	1398.69	1103.39	824.814	639.572	348.23	108.632	425.553	1180.48	1046.73	740.358	645.777	444.902	233.93
																				424.264	1417.24	1125.58	831.341	628.425	319.45	107.368	424.264	1201.39	1088.78	797.111	624.808	493.484	187.271
																				422.974	1406.7	1058.6	808.788	607.589	306.189	111.92	422.974	1197.09	1090.11	799.568	594.154	417.99	185.214
																				421.684	1367.1	1076.92	797.873	604.205	279.365	97.09	421.684	1204.42	1093.38	858.233	584.834	390.976	247.12
																				420.394	1387.58	1042.91	761.771	604.698	291.308	126.835	420.394	1221.43	1116.02	812.236	635.59	398.853	243.119
																				419.103	1378.99	1113.54	828.367	562.566	305.184	113.946	419.103	1273.32	1097.97	806.944	618.517	507.474	308.869
																				417.813	1426.58	1062.1	819.393	601.809	288.061	133.993	417.813	1243.83	1050.87	840.398	562.709	464.967	235.124
																				416.522	1379.26	1074.6	812.359	606.177	301.933	126.918	416.522	1270.52	1054.15	821.548	648.309	401.171	242.75
																				415.231	1374.55	1081.28	805.328	610.543	296.435	148.893	415.231	1198.44	1053.55	822.07	683.532	438.093	304.597
																				413.94	1429.87	1055.05	838.958	585.866	252.217	97.287	413.94	1250.3	1080.06	718.043	608.385	401.431	217.341
																				412.648	1384.51	1044.31	766.109	640.566	258.346	119.26	412.648	1209.22	1096.88	712.779	641.669	395.755	250.136
																				411.357	1356.58	1093.58	778.445	646.86	293.504	112.195	411.357	1305.58	1105.95	817.839	572.364	446.211	302.274
																				410.065	1442.83	1040.27	860.441	589.294	274.467	118.677	410.065	1252.89	1070.51	797.081	675.31	409.57	249.9
																				408.772	1441.99	1087.58	849.541	556.9	303.806	90.332	408.772	1236.99	1114.41	780.202	685.352	442.594	271.066
																				407.48	1423.74	1049.77	828.972	584.485	278.971	96.817	407.48	1246.25	1106.07	802.018	695.392	431.116	239.996
																				406.187	1382.29	1039.05	804.542	563.709	304.432	138.114	406.187	1274.84	1095.8	806.421	647.407	409.973	270.828
																				404.895	1381.46	1057.33	801.393	558.41	308.612	132.987	404.895	1253.14	1023.65	745.076	641.982	421.713	257.175
																				403.602	1353.57	1112.35	838.848	572.448	281.856	102.728	403.602	1248.86	1131.34	784.293	626.894	464.38	274.462
																				402.308	1397.21	1057.16	826.029	551.685	311.169	130.472	402.308	1217.51	1066.94	796.434	633.077	431.652	195.091
																				401.015	1396.38	1100.56	851.87	614.038	336.607	82.829	401.015	1201.64	1023.83	779.58	577.41	499.436	285.83
																				399.721	1347.24	1035.73	783.015	606.803	304.064	100.905	399.721	1245.67	1069.62	716.357	633.844	447.386	235.472
																				398.427	1385.07	1036.62	766.35	545.473	294.717	101.587	398.427	1193.1	1076.76	705.322	605.248	405.016	210.25
																				397.133	1386.18	1076.14	830.824	567.229	289.237	106.133	397.133	1266.1	1118.67	773.494	601.777	364.595	239.127
																				395.838	1360.25	1071.22	837.335	585.115	268.308	66.255	395.838	1256.02	1087.17	764.388	633.073	457.45	240.954
																				394.544	1409.64	1023.83	847.705	568.236	280.215	119.083	394.544	1213.13	1088.51	795.838	598.703	420.903	238.92
																				393.249	1374.06	1063.33	823.319	555.225	282.464	106.247	393.249	1230.1	1091.78	792.526	653.161	407.534	215.65
																				391.954	1390.62	1093.17	768.057	549.94	282.782	128.164	391.954	1208.46	1112.42	762.192	547.378	394.171	217.483
																				390.658	1326.1	1032.29	764.925	531.147	252.219	123.053	390.658	1231.22	1071.3	697.128	555.506	417.483	250.2
																				389.363	1325.3	1013.88	823.545	576.041	294.997	94.787	389.363	1253.97	1105.45	796.113	581	419.563	228.872
																				388.067	1330.28	1055.29	797.253	566.898	266.372	78.108	388.067	1261.28	1072.06	754.221	652.792	411.996	213.341
																				386.771	1341.04	1040.74	832.7	561.616	264.765	100.016	386.771	1220.36	1088.84	760.572	610.747	419.865	197.818
																				385.475	1342.16	1084.06	814.131	567.908	276.659	131.56	385.475	1227.67	1065.11	776.565	605.363	456.661	244.018
																				384.178	1354.85	1046.38	720.363	568.413	325.188	111.027	384.178	1202.2	1054.89	809.909	609.625	425.957	243.923
																				382.882	1396.46	1053.05	744.238	536.143	283.083	113.639	382.882	1280.86	1060.09	818.178	664.014	416.471	295.887
																				381.585	1320.47	1044.3	727.623	542.437	275.691	112.394	381.585	1232.26	1071.08	766.689	633.568	459.034	226.389
																				380.288	1365.92	1043.26	805.455	537.165	297.212	95.732	380.288	1189.46	1064.72	773.038	610.843	422.568	259.065
																				378.99	1382.45	1076.91	792.69	553.093	320.653	82.93	378.99	1221.83	1087.27	746.629	582.347	430.435	241.629
																				377.693	1319.99	1019.99	785.71	563.235	305.553	85.546	377.693	1227.21	1073.2	897.482	607.809	392.06	224.2
																				376.395	1350.01	1022.81	772.955	532.922	296.237	78.53	376.395	1242.23	1080.33	770.892	590.883	369.109	220.262
																				375.097	1329.95	1002.52	750.574	552.695	281.147	84.999	375.097	1218.72	1072.05	806.133	618.264	440.543	250.995
																				373.799	1352.26	1014.97	762.863	530.097	289.17	114.574	373.799	1227.95	1056.07	773.964	637.932	479.22	193.137
																				372.5	1318.72	1029.35	771.298	538.312	301.04	140.288	372.5	1164.03	1074.75	818.821	651.82	500.545	183.435
																				371.201	1358.35	960.941	772.03	550.375	293.658	102.469	371.201	1205.99	1072.25	761.639	550.205	458.35	179.512
																				369.902	1361.4	1046.53	747.742	548.961	276.654	107.007	369.902	1232.55	1087.08	744.896	581.428	394.998	204.46
																				368.603	1318.27	1043.58	781.193	562.942	265.43	101.921	368.603	1234.09	1061.49	780.117	562.608	439.429	208.234
																				367.304	1327.09	1036.77	737.673	596.159	290.766	81.446	367.304	1214.46	1068.62	696.041	618.832	356.864	163.908
																				366.004	1374.39	1020.36	771.114	556.266	275.696	80.214	366.004	1241	1093.06	754.345	584.627	405.136	254.254
																				364.704	1375.51	996.25	779.541	526.004	270.248	113.603	364.704	1211.76	1073.25	778.01	608.134	418.774	223.401
																				363.404	1361.25	1089.45	816.81	545.75	293.647	95.061	363.404	1205.61	1049.61	759.363	545.1	411.255	175.253
																				362.104	1383.52	1046.12	748.322	540.495	286.276	141.895	362.104	1230.22	1079.81	809.939	580.144	419.121	238.635
																				360.803	1319.29	1066.24	768.284	541.009	273.141	117.588	360.803	1179.86	1081.16	810.518	536.363	382.773	207.804
																				359.502	1322.34	1055.6	772.863	520.382	271.542	70.226	359.502	1210.24	1080.59	753.442	613.683	438.692	127.014
																				358.201	1367.67	1048.81	777.442	513.214	256.493	128.571	358.201	1229.07	1108.85	817.447	583.365	419.651	178.845
																				356.9	1355.35	1038.17	795.468	573.293	272.19	94.674	356.9	1245.98	1087.15	681.619	599.17	389.089	184.548
																				355.599	1331.5	1056.36	757.781	550.751	316.695	104.971	355.599	1249.44	1119.24	716.803	630.339	423.851	201.776
																				354.297	1369.13	1047.65	785.408	551.265	284.361	103.741	354.297	1216.41	1068.73	809.596	571.23	395.223	195.952
																				352.995	1328.01	1052.39	818.787	513.373	282.763	73.708	352.995	1200.67	1120.02	781.379	638.88	351.243	155.566
																				351.693	1321.46	1118.56	827.195	550.372	292.685	101.283	351.693	1204.14	1008.1	793.493	648.911	393.677	234.231
																				350.391	1359.07	1084.89	764.576	547.047	264.212	90.458	350.391	1178.81	1097.77	817.121	585.993	326.68	124.749
																				349.088	1362.12	1064.67	792.184	593.625	243.426	123.78	349.088	1262.89	1045.39	773.569	647.852	386.38	218.748
																				347.785	1311.44	1075.16	827.459	590.294	282.134	97.604	347.785	1241.4	1110.08	731.952	652.123	440.303	212.932
																				346.482	1373.97	1058.79	734.177	539	292.05	107.89	346.482	1212.25	1098	736.398	648.72	434.731	232.06
																				345.179	1363.59	1078.87	788.633	539.517	288.535	110.501	345.179	1236.81	1034.14	779.207	633.808	427.245	231.999
																				343.875	1370.48	1075.92	751.01	545.788	288.858	97.767	343.875	1253.7	1060.44	764.467	636.165	433.188	208.925
																				342.571	1344.76	1088.32	772.846	567.398	310.273	92.709	342.571	1257.16	1100.16	822.601	657.698	427.625	178.19
																				341.268	1378.49	1091.13	792.758	548.738	270.33	110.66	341.268	1205.02	1095.77	802.108	608.287	412.478	195.398
																				339.963	1373.87	1046.02	766.657	568.424	270.656	101.768	339.963	1227.66	1158.47	743.287	585.732	406.923	189.597
																				338.659	1350.08	1048.84	811.479	595.769	305.48	106.296	338.659	1282.87	1123.4	807.147	542.103	435.869	216.382
																				337.354	1360.8	1028.66	817.961	557.953	284.722	131.901	337.354	1198.18	1040.45	796.255	561.727	359.413	222.081
																				336.049	1373.43	1039.14	811.03	598.702	286.962	142.171	336.049	1272.54	1120.37	812.19	634.991	401.772	206.703
																				334.744	1384.14	1070.69	815.596	597.295	277.707	127.535	334.744	1239.6	1106.4	801.302	639.27	463.272	248.798
																				333.439	1368.03	1071.59	848.888	607.38	274.202	76.515	333.439	1246.89	1057.97	778.928	666.531	415.583	235.337
																				332.133	1359.59	1068.66	782.595	577.249	266.869	50.407	332.133	1282.91	1101.47	812.096	615.274	459.828	248.692
																				330.827	1374.13	1104.02	821.626	598.822	326.548	129.609	330.827	1184.89	1108.58	762.927	617.644	429.39	185.46
																				329.521	1396.32	1097.26	826.188	536.162	300.066	95.845	329.521	1255.37	1140.57	811.403	597.044	487.02	223.706
																				328.215	1376.4	1080.93	809.696	550.08	281.249	127.165	328.215	1241.61	1097.9	846.465	612.815	447.02	227.489
																				326.909	1381.36	1087.57	808.518	550.598	296.883	118.29	326.909	1231.67	1105.01	837.506	575.004	510.373	217.878
																				325.602	1327.01	1054.02	826.474	575.989	268.507	128.55	325.602	1309.76	1115.94	784.547	585.037	380.462	171.918
																				324.295	1333.89	1041.54	794.689	591.806	263.097	173.24	324.295	1292.17	1163.21	821.513	673.496	449.54	191.015
																				322.988	1440.23	1088.34	768.653	594.23	267.251	145.237	322.988	1274.59	1103.37	755.19	607.009	451.657	244.532
																				321.68	1324.71	1081.59	801.905	567.971	271.404	122.981	321.68	1268.49	1074.14	784.503	628.509	379.198	217.719
																				320.373	1377.47	1090.14	796.909	622.02	321.441	75.879	320.373	1275.77	1088.89	825.277	617.501	417.654	231.065
																				319.065	1372.88	1062.37	755.595	612.969	296.91	93.787	319.065	1269.67	1118.94	833.543	604.587	394.929	242.496
																				317.757	1385.48	1091.94	830.88	623.034	291.5	117.422	317.757	1275.05	1103.1	826.518	691.061	406.615	206.144
																				316.448	1357.96	1089.02	822.061	619.72	272.716	104.742	316.448	1249.85	1093.01	834.783	664.764	446.961	215.667
																				315.14	1404.95	1120.48	864.829	601.122	284.508	114.994	315.14	1272.42	1155.52	823.942	621.284	429.978	211.813
																				313.831	1425.19	1083.17	850.277	632.197	311.577	123.333	313.831	1209.02	1114.85	776.812	673.329	487.502	196.501
																				312.522	1370.93	1103.17	839.55	630.794	273.701	93.471	312.522	1235.41	1141.05	806.096	671.883	499.17	219.393
																				311.213	1393.08	1088.8	830.737	600.748	317.949	90.354	311.213	1277.07	1085.13	768.536	637.976	455.453	288.106
																				309.903	1411.4	1118.34	854.384	574.532	295.359	159.788	309.903	1270.99	1117.05	813.086	718.633	379.3	249.882
																				308.594	1427.8	1088.69	841.755	590.32	276.596	162.388	308.594	1251.55	1120.33	790.812	692.367	450.158	215.489
																				307.284	1423.21	1108.68	857.758	590.835	267.382	136.359	307.284	1260.74	1165.59	808.626	658.479	444.651	305.164
																				305.974	1424.34	1098.13	858.491	631.422	260.079	182.852	305.974	1237.49	1084.9	845.518	624.604	471.586	253.602
																				304.663	1402.58	1099.03	811.528	670.086	313.831	153.014	304.663	1267.67	1112.99	890.029	647.977	494.694	276.467
																				303.353	1409.44	1098.02	858.05	638.16	235.945	98.389	303.353	1263.51	1078.12	875.393	661.806	555.952	242.099
																				302.042	1427.75	1112.27	830.176	592.895	283.961	142.957	302.042	1270.79	1142.43	832.155	650.837	447.447	261.144
																				300.731	1430.79	1109.36	823.287	650.616	272.848	132.212	300.731	1327.64	1113.29	869.023	632.247	501.067	261.116

## Sheet: Figure S1
Figure S1a		Figure 1b
Particle size center (x)	Counts (y)	Particle size center (x)	Counts (y)
1.1	3	1.5	6
1.3	4	1.7	22
1.5	11	1.9	32
1.7	41	2.1	40
1.9	51	2.3	62
2.1	76	2.5	49
2.3	42	2.7	35
2.5	27	2.9	24
2.7	21	3.1	20
2.9	11	3.3	5
3.1	6	3.5	2
3.3	6	3.7	2
3.5	1	3.9	1
3.7	0

## Sheet: Figure S6
Temperature	Tin oxide	Temperature	ATO	Temperature	FTO	Temperature	ITO
°C	%	°C	%	°C	%	°C	%
26.31	100	21.51	100	26.61	100	26.4	100
26.33	99.99	21.51	100	26.64	100	26.42	100
26.35	99.99	21.51	99.99	26.66	100	26.43	100
26.37	99.98	21.5	99.99	26.68	100	26.44	100
26.4	99.98	21.5	99.99	26.71	100	26.45	100
26.42	99.97	21.5	99.98	26.72	100	26.46	100
26.44	99.97	21.5	99.98	26.75	100	26.47	100
26.46	99.96	21.49	99.98	26.78	100	26.49	100
26.49	99.96	21.49	99.97	26.8	100	26.5	100
26.51	99.95	21.49	99.97	26.83	99.99	26.51	100
26.53	99.95	21.5	99.97	26.85	99.99	26.52	100
26.56	99.95	21.5	99.96	26.87	99.99	26.54	100
26.59	99.95	21.5	99.96	26.9	99.99	26.55	100
26.6	99.95	21.5	99.96	26.92	99.98	26.56	100
26.63	99.94	21.5	99.96	26.94	99.98	26.58	99.99
26.65	99.94	21.5	99.96	26.97	99.98	26.59	99.99
26.68	99.94	21.5	99.95	26.99	99.97	26.6	99.99
26.7	99.94	21.5	99.95	27.01	99.97	26.62	99.99
26.73	99.93	21.51	99.95	27.04	99.97	26.63	99.98
26.75	99.93	21.52	99.95	27.07	99.96	26.65	99.98
26.78	99.93	21.52	99.94	27.08	99.96	26.67	99.98
26.8	99.93	21.52	99.94	27.11	99.96	26.68	99.98
26.83	99.92	21.53	99.94	27.14	99.95	26.7	99.97
26.85	99.92	21.53	99.93	27.16	99.95	26.72	99.97
26.89	99.91	21.54	99.93	27.19	99.95	26.73	99.97
26.9	99.91	21.55	99.93	27.21	99.94	26.75	99.97
26.94	99.91	21.55	99.93	27.24	99.94	26.77	99.96
26.96	99.91	21.56	99.92	27.26	99.94	26.79	99.96
26.99	99.9	21.58	99.92	27.3	99.93	26.82	99.96
27.01	99.9	21.59	99.92	27.31	99.93	26.84	99.95
27.04	99.9	21.6	99.92	27.34	99.92	26.86	99.95
27.07	99.89	21.61	99.91	27.37	99.92	26.88	99.95
27.09	99.89	21.61	99.91	27.39	99.91	26.89	99.94
27.12	99.89	21.63	99.91	27.42	99.91	26.92	99.94
27.15	99.89	21.64	99.9	27.45	99.9	26.95	99.94
27.18	99.88	21.66	99.9	27.48	99.9	26.97	99.93
27.21	99.88	21.67	99.9	27.51	99.89	26.99	99.93
27.23	99.88	21.68	99.9	27.54	99.89	27.02	99.93
27.26	99.87	21.71	99.89	27.58	99.88	27.05	99.92
27.29	99.87	21.72	99.89	27.6	99.88	27.06	99.92
27.32	99.87	21.73	99.89	27.63	99.87	27.08	99.92
27.35	99.86	21.75	99.88	27.66	99.87	27.12	99.91
27.38	99.86	21.76	99.88	27.69	99.86	27.14	99.91
27.41	99.86	21.78	99.88	27.72	99.86	27.17	99.91
27.45	99.85	21.8	99.87	27.75	99.85	27.2	99.9
27.47	99.85	21.81	99.87	27.78	99.84	27.22	99.9
27.51	99.85	21.84	99.87	27.82	99.84	27.26	99.89
27.54	99.84	21.85	99.86	27.85	99.83	27.29	99.89
27.58	99.84	21.88	99.86	27.89	99.83	27.32	99.88
27.6	99.84	21.9	99.86	27.92	99.82	27.35	99.88
27.64	99.83	21.92	99.85	27.95	99.81	27.38	99.88
27.67	99.83	21.94	99.85	27.99	99.81	27.41	99.87
27.71	99.82	21.97	99.84	28.02	99.8	27.44	99.87
27.74	99.82	21.99	99.84	28.06	99.8	27.48	99.86
27.77	99.82	22.02	99.84	28.1	99.79	27.51	99.86
27.8	99.81	22.04	99.83	28.13	99.78	27.54	99.85
27.84	99.81	22.06	99.83	28.17	99.78	27.58	99.85
27.88	99.81	22.1	99.82	28.2	99.77	27.62	99.84
27.92	99.8	22.13	99.82	28.25	99.76	27.64	99.84
27.95	99.8	22.15	99.82	28.28	99.76	27.68	99.83
27.99	99.79	22.18	99.82	28.32	99.75	27.72	99.83
28.02	99.79	22.22	99.81	28.36	99.75	27.75	99.82
28.07	99.79	22.25	99.81	28.4	99.74	27.79	99.82
28.11	99.78	22.28	99.81	28.44	99.73	27.83	99.81
28.15	99.78	22.32	99.8	28.48	99.73	27.87	99.81
28.19	99.77	22.36	99.8	28.52	99.72	27.9	99.8
28.24	99.77	22.39	99.79	28.56	99.71	27.95	99.8
28.27	99.76	22.43	99.79	28.61	99.71	27.99	99.79
28.31	99.76	22.46	99.79	28.65	99.7	28.03	99.78
28.36	99.75	22.5	99.78	28.69	99.69	28.08	99.78
28.4	99.75	22.53	99.78	28.74	99.69	28.12	99.77
28.44	99.74	22.57	99.77	28.78	99.68	28.16	99.77
28.48	99.74	22.61	99.77	28.83	99.67	28.2	99.76
28.52	99.73	22.65	99.76	28.87	99.67	28.25	99.76
28.57	99.73	22.69	99.76	28.92	99.66	28.29	99.75
28.61	99.73	22.73	99.75	28.97	99.65	28.34	99.74
28.66	99.72	22.77	99.75	29.01	99.65	28.39	99.74
28.7	99.72	22.82	99.74	29.06	99.64	28.43	99.73
28.76	99.71	22.86	99.74	29.11	99.63	28.48	99.72
28.79	99.71	22.9	99.73	29.16	99.62	28.53	99.72
28.85	99.7	22.95	99.73	29.21	99.62	28.58	99.71
28.9	99.7	22.99	99.72	29.26	99.61	28.62	99.71
28.94	99.7	23.04	99.72	29.3	99.6	28.68	99.7
28.99	99.69	23.09	99.71	29.35	99.6	28.72	99.69
29.04	99.69	23.14	99.71	29.41	99.59	28.78	99.69
29.09	99.68	23.19	99.7	29.46	99.58	28.84	99.68
29.14	99.68	23.24	99.7	29.52	99.58	28.88	99.67
29.19	99.67	23.29	99.69	29.57	99.57	28.93	99.67
29.24	99.67	23.33	99.69	29.62	99.56	28.99	99.66
29.29	99.66	23.38	99.68	29.67	99.56	29.04	99.66
29.35	99.66	23.44	99.68	29.72	99.55	29.1	99.65
29.39	99.65	23.49	99.67	29.78	99.54	29.15	99.64
29.45	99.65	23.54	99.66	29.83	99.54	29.21	99.64
29.49	99.64	23.6	99.66	29.88	99.53	29.27	99.63
29.56	99.64	23.65	99.65	29.94	99.52	29.32	99.62
29.61	99.63	23.71	99.65	30	99.51	29.38	99.62
29.67	99.63	23.76	99.64	30.06	99.51	29.44	99.61
29.73	99.62	23.82	99.64	30.11	99.5	29.5	99.6
29.78	99.62	23.88	99.63	30.17	99.49	29.56	99.59
29.83	99.61	23.94	99.63	30.23	99.48	29.61	99.59
29.89	99.61	24	99.62	30.29	99.48	29.68	99.58
29.95	99.6	24.05	99.61	30.35	99.47	29.74	99.58
30.01	99.6	24.11	99.61	30.41	99.46	29.8	99.57
30.06	99.59	24.18	99.6	30.47	99.46	29.86	99.56
30.13	99.59	24.24	99.6	30.53	99.45	29.93	99.55
30.18	99.58	24.3	99.59	30.59	99.44	29.99	99.55
30.24	99.57	24.36	99.58	30.65	99.43	30.06	99.54
30.3	99.57	24.42	99.58	30.71	99.43	30.12	99.53
30.36	99.56	24.49	99.57	30.77	99.42	30.18	99.52
30.42	99.56	24.55	99.56	30.84	99.41	30.25	99.52
30.49	99.55	24.62	99.56	30.9	99.4	30.31	99.51
30.54	99.55	24.69	99.55	30.97	99.4	30.38	99.5
30.61	99.54	24.75	99.54	31.03	99.39	30.45	99.5
30.68	99.54	24.81	99.54	31.09	99.38	30.52	99.49
30.73	99.53	24.88	99.53	31.16	99.37	30.58	99.48
30.79	99.52	24.95	99.52	31.22	99.37	30.64	99.47
30.86	99.52	25.02	99.52	31.29	99.36	30.71	99.47
30.92	99.51	25.08	99.51	31.36	99.35	30.78	99.46
30.99	99.51	25.16	99.5	31.42	99.34	30.85	99.45
31.06	99.5	25.23	99.5	31.49	99.34	30.92	99.44
31.12	99.5	25.3	99.49	31.56	99.33	30.98	99.44
31.19	99.49	25.37	99.49	31.62	99.32	31.06	99.43
31.26	99.49	25.45	99.48	31.69	99.31	31.13	99.42
31.32	99.48	25.52	99.47	31.76	99.31	31.2	99.42
31.39	99.48	25.59	99.47	31.83	99.3	31.27	99.41
31.46	99.47	25.67	99.46	31.9	99.29	31.35	99.4
31.53	99.46	25.75	99.45	31.98	99.28	31.42	99.39
31.59	99.46	25.82	99.44	32.05	99.28	31.5	99.39
31.67	99.45	25.9	99.44	32.12	99.27	31.57	99.38
31.73	99.45	25.97	99.43	32.19	99.26	31.65	99.37
31.81	99.44	26.05	99.42	32.26	99.25	31.72	99.37
31.87	99.43	26.12	99.42	32.33	99.25	31.8	99.36
31.95	99.43	26.2	99.41	32.41	99.24	31.88	99.35
32.02	99.42	26.28	99.4	32.48	99.23	31.94	99.35
32.09	99.42	26.36	99.4	32.55	99.22	32.03	99.34
32.16	99.41	26.44	99.39	32.63	99.21	32.1	99.33
32.23	99.4	26.51	99.38	32.71	99.21	32.18	99.33
32.31	99.4	26.59	99.37	32.78	99.2	32.26	99.32
32.38	99.39	26.67	99.37	32.85	99.19	32.34	99.31
32.45	99.39	26.76	99.36	32.93	99.18	32.41	99.3
32.53	99.38	26.84	99.35	33	99.18	32.5	99.3
32.6	99.37	26.92	99.34	33.08	99.17	32.58	99.29
32.67	99.37	27	99.33	33.15	99.16	32.65	99.28
32.75	99.36	27.08	99.33	33.23	99.15	32.73	99.28
32.83	99.36	27.16	99.32	33.31	99.15	32.81	99.27
32.9	99.35	27.24	99.31	33.38	99.14	32.9	99.26
32.98	99.34	27.33	99.3	33.46	99.13	32.98	99.25
33.05	99.34	27.41	99.3	33.54	99.12	33.06	99.25
33.13	99.33	27.5	99.29	33.62	99.11	33.14	99.24
33.2	99.33	27.58	99.28	33.7	99.11	33.22	99.23
33.28	99.32	27.66	99.27	33.78	99.1	33.3	99.23
33.36	99.31	27.75	99.27	33.86	99.09	33.38	99.22
33.44	99.31	27.84	99.26	33.94	99.08	33.47	99.21
33.52	99.3	27.93	99.25	34.02	99.07	33.56	99.2
33.6	99.3	28.02	99.24	34.1	99.07	33.64	99.2
33.68	99.29	28.11	99.23	34.18	99.06	33.72	99.19
33.75	99.28	28.2	99.23	34.26	99.05	33.81	99.18
33.84	99.28	28.28	99.22	34.34	99.04	33.89	99.18
33.91	99.27	28.37	99.21	34.42	99.04	33.97	99.17
33.99	99.27	28.46	99.2	34.5	99.03	34.06	99.16
34.07	99.26	28.55	99.19	34.59	99.02	34.15	99.15
34.15	99.25	28.64	99.19	34.66	99.01	34.23	99.15
34.23	99.25	28.72	99.18	34.74	99	34.32	99.14
34.31	99.24	28.82	99.17	34.82	98.99	34.41	99.13
34.4	99.24	28.91	99.16	34.91	98.98	34.49	99.12
34.48	99.23	29	99.15	34.99	98.98	34.57	99.12
34.57	99.22	29.09	99.15	35.08	98.97	34.66	99.11
34.64	99.22	29.18	99.14	35.16	98.96	34.75	99.1
34.73	99.21	29.27	99.13	35.24	98.95	34.83	99.09
34.81	99.21	29.36	99.12	35.32	98.95	34.92	99.09
34.9	99.2	29.44	99.11	35.41	98.94	35.01	99.08
34.98	99.19	29.54	99.11	35.49	98.93	35.1	99.07
35.06	99.19	29.63	99.1	35.58	98.92	35.19	99.07
35.14	99.18	29.72	99.09	35.66	98.91	35.27	99.06
35.23	99.17	29.82	99.08	35.74	98.91	35.36	99.05
35.31	99.17	29.91	99.07	35.83	98.9	35.45	99.04
35.4	99.16	30	99.06	35.91	98.89	35.54	99.04
35.48	99.15	30.09	99.05	36	98.88	35.63	99.03
35.57	99.15	30.18	99.05	36.09	98.87	35.72	99.02
35.65	99.14	30.27	99.04	36.18	98.86	35.81	99.01
35.74	99.13	30.36	99.03	36.26	98.86	35.89	99.01
35.82	99.13	30.46	99.02	36.35	98.85	35.98	99
35.9	99.12	30.55	99.01	36.43	98.84	36.07	98.99
35.99	99.12	30.65	99	36.52	98.83	36.16	98.98
36.07	99.11	30.74	98.99	36.61	98.82	36.26	98.98
36.16	99.1	30.84	98.98	36.7	98.81	36.34	98.97
36.24	99.1	30.93	98.98	36.79	98.81	36.43	98.96
36.32	99.09	31.02	98.97	36.87	98.8	36.53	98.95
36.41	99.08	31.12	98.96	36.96	98.79	36.62	98.94
36.5	99.08	31.21	98.95	37.05	98.78	36.7	98.94
36.59	99.07	31.31	98.94	37.13	98.77	36.79	98.93
36.68	99.06	31.41	98.93	37.22	98.76	36.88	98.92
36.76	99.06	31.5	98.92	37.31	98.75	36.97	98.91
36.85	99.05	31.6	98.91	37.39	98.75	37.07	98.91
36.94	99.04	31.7	98.9	37.48	98.74	37.16	98.9
37.02	99.04	31.79	98.9	37.57	98.73	37.25	98.89
37.11	99.03	31.89	98.89	37.66	98.72	37.35	98.88
37.2	99.02	31.99	98.88	37.75	98.71	37.44	98.88
37.29	99.02	32.08	98.87	37.84	98.7	37.52	98.87
37.37	99.01	32.18	98.86	37.92	98.69	37.61	98.86
37.46	99.01	32.27	98.85	38.01	98.69	37.71	98.85
37.54	99	32.36	98.84	38.1	98.68	37.8	98.85
37.63	98.99	32.46	98.83	38.2	98.67	37.89	98.84
37.72	98.99	32.56	98.82	38.28	98.66	37.98	98.83
37.81	98.98	32.66	98.81	38.37	98.65	38.08	98.82
37.91	98.97	32.75	98.8	38.46	98.64	38.17	98.82
37.99	98.97	32.84	98.79	38.55	98.64	38.26	98.81
38.07	98.96	32.94	98.78	38.64	98.63	38.35	98.8
38.17	98.95	33.03	98.78	38.73	98.62	38.44	98.79
38.26	98.95	33.13	98.77	38.82	98.61	38.53	98.79
38.35	98.94	33.23	98.76	38.91	98.6	38.63	98.78
38.44	98.93	33.33	98.75	39	98.59	38.72	98.77
38.52	98.92	33.42	98.74	39.09	98.58	38.81	98.76
38.61	98.92	33.51	98.73	39.18	98.58	38.91	98.76
38.7	98.91	33.61	98.72	39.27	98.57	39	98.75
38.79	98.9	33.71	98.71	39.36	98.56	39.09	98.74
38.88	98.9	33.81	98.7	39.45	98.55	39.18	98.73
38.96	98.89	33.9	98.69	39.54	98.54	39.27	98.72
39.06	98.88	34	98.68	39.63	98.53	39.36	98.72
39.14	98.88	34.1	98.67	39.72	98.52	39.46	98.71
39.23	98.87	34.2	98.66	39.81	98.52	39.55	98.7
39.32	98.86	34.29	98.65	39.91	98.51	39.64	98.69
39.42	98.85	34.39	98.64	39.99	98.5	39.74	98.68
39.5	98.85	34.48	98.64	40.08	98.49	39.83	98.68
39.59	98.84	34.58	98.63	40.18	98.48	39.92	98.67
39.68	98.83	34.67	98.62	40.26	98.47	40.02	98.66
39.78	98.83	34.77	98.61	40.36	98.46	40.11	98.65
39.86	98.82	34.87	98.6	40.45	98.46	40.2	98.65
39.95	98.81	34.96	98.59	40.54	98.45	40.3	98.64
40.03	98.8	35.06	98.58	40.62	98.44	40.39	98.63
40.12	98.8	35.15	98.57	40.71	98.43	40.48	98.62
40.22	98.79	35.25	98.56	40.8	98.42	40.57	98.62
40.3	98.78	35.34	98.55	40.89	98.41	40.66	98.61
40.39	98.78	35.44	98.54	40.98	98.4	40.76	98.6
40.48	98.77	35.53	98.53	41.08	98.4	40.85	98.59
40.57	98.76	35.63	98.52	41.17	98.39	40.95	98.59
40.66	98.75	35.72	98.51	41.25	98.38	41.03	98.58
40.74	98.75	35.82	98.5	41.35	98.37	41.13	98.57
40.84	98.74	35.91	98.49	41.44	98.36	41.22	98.56
40.93	98.73	36.01	98.48	41.53	98.35	41.31	98.56
41.02	98.72	36.1	98.47	41.62	98.35	41.4	98.55
41.11	98.72	36.2	98.46	41.71	98.34	41.49	98.54
41.2	98.71	36.3	98.45	41.8	98.33	41.58	98.53
41.28	98.7	36.39	98.44	41.89	98.32	41.67	98.52
41.38	98.69	36.48	98.43	41.98	98.31	41.77	98.52
41.46	98.69	36.58	98.42	42.07	98.3	41.86	98.51
41.55	98.68	36.68	98.41	42.16	98.3	41.95	98.5
41.64	98.67	36.77	98.4	42.25	98.29	42.04	98.49
41.73	98.67	36.87	98.39	42.34	98.28	42.14	98.49
41.82	98.66	36.96	98.38	42.43	98.27	42.22	98.48
41.9	98.65	37.05	98.37	42.52	98.26	42.32	98.47
41.99	98.64	37.15	98.36	42.61	98.26	42.41	98.46
42.08	98.63	37.24	98.35	42.7	98.25	42.5	98.46
42.17	98.63	37.33	98.34	42.79	98.24	42.59	98.45
42.26	98.62	37.42	98.33	42.88	98.23	42.68	98.44
42.35	98.61	37.52	98.32	42.97	98.22	42.78	98.44
42.44	98.6	37.61	98.31	43.06	98.21	42.87	98.43
42.54	98.6	37.7	98.3	43.15	98.21	42.95	98.42
42.62	98.59	37.79	98.29	43.23	98.2	43.04	98.42
42.71	98.58	37.89	98.28	43.33	98.19	43.13	98.41
42.8	98.57	37.98	98.27	43.42	98.18	43.23	98.4
42.89	98.57	38.08	98.26	43.51	98.17	43.31	98.39
42.97	98.56	38.16	98.25	43.6	98.16	43.41	98.39
43.06	98.55	38.26	98.24	43.69	98.16	43.5	98.38
43.15	98.54	38.35	98.23	43.77	98.15	43.59	98.37
43.24	98.54	38.44	98.22	43.86	98.14	43.68	98.36
43.33	98.53	38.54	98.21	43.96	98.13	43.76	98.36
43.41	98.52	38.63	98.2	44.04	98.12	43.86	98.35
43.51	98.51	38.72	98.19	44.13	98.11	43.95	98.34
43.6	98.5	38.81	98.18	44.22	98.11	44.04	98.33
43.68	98.5	38.9	98.17	44.31	98.1	44.13	98.33
43.77	98.49	38.99	98.16	44.4	98.09	44.21	98.32
43.86	98.48	39.08	98.15	44.49	98.08	44.3	98.31
43.95	98.47	39.18	98.14	44.57	98.07	44.39	98.3
44.04	98.46	39.27	98.13	44.67	98.07	44.48	98.3
44.12	98.46	39.35	98.12	44.75	98.06	44.57	98.29
44.21	98.45	39.44	98.11	44.84	98.05	44.66	98.28
44.3	98.44	39.54	98.1	44.93	98.04	44.75	98.27
44.39	98.43	39.64	98.09	45.02	98.04	44.84	98.27
44.47	98.43	39.72	98.08	45.11	98.03	44.93	98.26
44.56	98.42	39.81	98.07	45.2	98.02	45.02	98.25
44.65	98.41	39.9	98.06	45.28	98.01	45.1	98.25
44.73	98.4	39.99	98.05	45.37	98	45.19	98.24
44.82	98.39	40.08	98.04	45.46	98	45.28	98.23
44.91	98.38	40.17	98.03	45.54	97.99	45.36	98.22
44.99	98.38	40.26	98.02	45.63	97.98	45.46	98.22
45.08	98.37	40.35	98.01	45.72	97.97	45.54	98.21
45.17	98.36	40.44	98	45.81	97.96	45.63	98.2
45.26	98.35	40.53	97.99	45.89	97.95	45.72	98.19
45.34	98.34	40.62	97.98	45.99	97.95	45.8	98.19
45.43	98.34	40.71	97.97	46.07	97.94	45.89	98.18
45.51	98.33	40.8	97.96	46.16	97.93	45.98	98.17
45.6	98.32	40.89	97.95	46.25	97.92	46.07	98.17
45.68	98.31	40.98	97.94	46.34	97.92	46.16	98.16
45.77	98.3	41.07	97.93	46.42	97.91	46.24	98.15
45.86	98.3	41.16	97.92	46.51	97.9	46.33	98.15
45.94	98.29	41.25	97.91	46.6	97.89	46.42	98.14
46.03	98.28	41.33	97.9	46.68	97.88	46.51	98.13
46.12	98.27	41.42	97.89	46.77	97.88	46.59	98.12
46.2	98.26	41.51	97.88	46.85	97.87	46.68	98.12
46.29	98.26	41.59	97.87	46.94	97.86	46.76	98.11
46.38	98.25	41.68	97.86	47.03	97.85	46.85	98.1
46.47	98.24	41.77	97.85	47.11	97.84	46.94	98.09
46.55	98.23	41.86	97.84	47.21	97.84	47.02	98.09
46.63	98.22	41.95	97.83	47.29	97.83	47.11	98.08
46.72	98.21	42.03	97.82	47.37	97.82	47.19	98.07
46.8	98.2	42.12	97.81	47.46	97.81	47.28	98.07
46.89	98.2	42.2	97.8	47.55	97.81	47.37	98.06
46.97	98.19	42.29	97.79	47.63	97.8	47.45	98.05
47.06	98.18	42.38	97.78	47.72	97.79	47.54	98.05
47.14	98.17	42.46	97.77	47.81	97.78	47.63	98.04
47.22	98.16	42.55	97.76	47.9	97.78	47.71	98.03
47.31	98.15	42.64	97.75	47.98	97.77	47.8	98.03
47.4	98.15	42.72	97.74	48.06	97.76	47.88	98.02
47.48	98.14	42.81	97.73	48.15	97.75	47.96	98.01
47.57	98.13	42.9	97.72	48.23	97.74	48.05	98.01
47.65	98.12	42.98	97.71	48.32	97.74	48.13	98
47.74	98.11	43.07	97.7	48.41	97.73	48.21	97.99
47.82	98.1	43.15	97.69	48.49	97.72	48.3	97.99
47.91	98.09	43.24	97.68	48.58	97.71	48.39	97.98
47.99	98.09	43.32	97.67	48.66	97.7	48.47	97.97
48.07	98.08	43.41	97.66	48.74	97.7	48.55	97.97
48.15	98.07	43.49	97.65	48.83	97.69	48.64	97.96
48.24	98.06	43.57	97.64	48.92	97.68	48.73	97.95
48.33	98.05	43.66	97.63	49	97.67	48.81	97.95
48.4	98.04	43.75	97.62	49.09	97.67	48.9	97.94
48.49	98.04	43.83	97.61	49.17	97.66	48.98	97.93
48.57	98.03	43.92	97.6	49.25	97.65	49.07	97.92
48.65	98.02	44	97.59	49.34	97.64	49.14	97.92
48.73	98.01	44.08	97.58	49.42	97.64	49.23	97.91
48.82	98	44.16	97.57	49.5	97.63	49.31	97.9
48.9	97.99	44.25	97.56	49.59	97.62	49.39	97.9
48.98	97.98	44.33	97.55	49.67	97.62	49.48	97.89
49.07	97.98	44.41	97.54	49.75	97.61	49.57	97.88
49.15	97.97	44.5	97.53	49.84	97.6	49.65	97.88
49.23	97.96	44.58	97.52	49.92	97.59	49.73	97.87
49.32	97.95	44.67	97.51	50.01	97.59	49.81	97.86
49.4	97.94	44.75	97.5	50.1	97.58	49.89	97.86
49.48	97.93	44.84	97.49	50.17	97.57	49.97	97.85
49.57	97.92	44.92	97.48	50.26	97.57	50.06	97.84
49.65	97.91	45	97.47	50.33	97.56	50.14	97.84
49.73	97.91	45.08	97.46	50.42	97.55	50.22	97.83
49.81	97.9	45.17	97.45	50.5	97.55	50.3	97.83
49.89	97.89	45.24	97.44	50.59	97.54	50.39	97.82
49.97	97.88	45.33	97.44	50.67	97.53	50.47	97.81
50.05	97.87	45.41	97.43	50.75	97.53	50.55	97.81
50.14	97.86	45.5	97.42	50.84	97.52	50.63	97.8
50.22	97.85	45.58	97.41	50.92	97.51	50.72	97.79
50.3	97.84	45.66	97.4	51	97.51	50.79	97.79
50.38	97.84	45.74	97.39	51.09	97.5	50.88	97.78
50.46	97.83	45.82	97.38	51.17	97.49	50.96	97.78
50.54	97.82	45.9	97.37	51.25	97.48	51.04	97.77
50.62	97.81	45.98	97.36	51.34	97.48	51.12	97.76
50.7	97.8	46.07	97.35	51.42	97.47	51.21	97.76
50.79	97.79	46.14	97.34	51.5	97.46	51.29	97.75
50.87	97.78	46.23	97.33	51.59	97.46	51.37	97.75
50.95	97.77	46.31	97.32	51.67	97.45	51.45	97.74
51.03	97.77	46.39	97.31	51.74	97.44	51.53	97.74
51.12	97.76	46.47	97.3	51.83	97.44	51.61	97.73
51.2	97.75	46.56	97.3	51.91	97.43	51.7	97.72
51.28	97.74	46.64	97.29	51.99	97.43	51.78	97.72
51.35	97.73	46.71	97.28	52.07	97.42	51.87	97.71
51.44	97.72	46.79	97.27	52.15	97.41	51.95	97.71
51.52	97.71	46.87	97.26	52.24	97.41	52.03	97.7
51.6	97.7	46.96	97.25	52.32	97.4	52.11	97.69
51.67	97.69	47.04	97.24	52.4	97.39	52.19	97.69
51.75	97.68	47.12	97.23	52.48	97.39	52.27	97.68
51.84	97.68	47.19	97.22	52.56	97.38	52.35	97.68
51.92	97.67	47.28	97.22	52.64	97.37	52.43	97.67
52	97.66	47.36	97.21	52.72	97.37	52.51	97.66
52.07	97.65	47.44	97.2	52.81	97.36	52.59	97.66
52.16	97.64	47.52	97.19	52.88	97.36	52.67	97.65
52.23	97.63	47.61	97.18	52.97	97.35	52.75	97.65
52.32	97.62	47.68	97.17	53.05	97.34	52.83	97.64
52.39	97.61	47.76	97.16	53.13	97.34	52.91	97.64
52.48	97.6	47.84	97.15	53.21	97.33	52.99	97.63
52.56	97.59	47.92	97.15	53.29	97.32	53.07	97.63
52.64	97.59	48	97.14	53.37	97.32	53.15	97.62
52.72	97.58	48.08	97.13	53.45	97.31	53.23	97.62
52.79	97.57	48.16	97.12	53.54	97.31	53.31	97.61
52.87	97.56	48.24	97.11	53.61	97.3	53.39	97.61
52.96	97.55	48.32	97.1	53.7	97.29	53.47	97.6
53.03	97.54	48.4	97.1	53.78	97.29	53.56	97.59
53.11	97.53	48.48	97.09	53.86	97.28	53.63	97.59
53.19	97.52	48.55	97.08	53.95	97.28	53.71	97.58
53.27	97.51	48.64	97.07	54.02	97.27	53.8	97.58
53.35	97.5	48.71	97.06	54.1	97.27	53.88	97.57
53.43	97.5	48.79	97.05	54.18	97.26	53.96	97.57
53.51	97.49	48.87	97.05	54.26	97.25	54.04	97.56
53.59	97.48	48.95	97.04	54.34	97.25	54.1	97.56
53.67	97.47	49.03	97.03	54.43	97.24	54.18	97.55
53.75	97.46	49.11	97.02	54.51	97.24	54.27	97.55
53.83	97.45	49.18	97.01	54.58	97.23	54.35	97.54
53.91	97.44	49.26	97	54.67	97.23	54.43	97.54
53.99	97.43	49.34	97	54.74	97.22	54.52	97.53
54.07	97.42	49.41	96.99	54.83	97.22	54.59	97.53
54.15	97.42	49.49	96.98	54.91	97.21	54.67	97.52
54.22	97.41	49.57	96.97	54.99	97.21	54.75	97.52
54.3	97.4	49.64	96.97	55.06	97.2	54.83	97.51
54.38	97.39	49.73	96.96	55.15	97.19	54.9	97.51
54.46	97.38	49.81	96.95	55.23	97.19	54.99	97.5
54.54	97.37	49.89	96.94	55.31	97.18	55.07	97.5
54.62	97.36	49.97	96.93	55.39	97.18	55.15	97.49
54.7	97.35	50.05	96.93	55.47	97.17	55.22	97.49
54.77	97.34	50.13	96.92	55.55	97.17	55.3	97.48
54.85	97.33	50.2	96.91	55.63	97.16	55.38	97.48
54.93	97.33	50.28	96.9	55.71	97.16	55.46	97.47
55.01	97.32	50.36	96.9	55.79	97.15	55.54	97.47
55.09	97.31	50.44	96.89	55.87	97.15	55.62	97.46
55.17	97.3	50.52	96.88	55.94	97.14	55.7	97.46
55.25	97.29	50.6	96.87	56.03	97.14	55.78	97.45
55.32	97.28	50.68	96.86	56.11	97.13	55.85	97.45
55.4	97.27	50.75	96.86	56.19	97.13	55.93	97.44
55.48	97.26	50.84	96.85	56.27	97.12	56.01	97.44
55.56	97.25	50.91	96.84	56.35	97.12	56.09	97.43
55.64	97.24	50.99	96.83	56.43	97.11	56.17	97.43
55.72	97.23	51.07	96.83	56.51	97.11	56.25	97.43
55.8	97.23	51.15	96.82	56.59	97.1	56.33	97.42
55.87	97.22	51.23	96.81	56.67	97.1	56.41	97.42
55.95	97.21	51.31	96.8	56.76	97.09	56.48	97.41
56.03	97.2	51.39	96.8	56.83	97.09	56.57	97.41
56.11	97.19	51.47	96.79	56.91	97.08	56.64	97.4
56.19	97.18	51.55	96.78	56.99	97.08	56.72	97.4
56.26	97.17	51.62	96.78	57.07	97.07	56.8	97.39
56.34	97.16	51.7	96.77	57.15	97.07	56.88	97.39
56.42	97.15	51.78	96.76	57.23	97.06	56.96	97.38
56.5	97.14	51.86	96.76	57.31	97.06	57.04	97.38
56.58	97.14	51.94	96.75	57.39	97.05	57.12	97.37
56.66	97.13	52.02	96.74	57.47	97.05	57.2	97.37
56.74	97.12	52.09	96.73	57.54	97.04	57.28	97.37
56.82	97.11	52.17	96.73	57.62	97.04	57.35	97.36
56.9	97.1	52.25	96.72	57.7	97.03	57.44	97.36
56.97	97.09	52.33	96.71	57.78	97.03	57.51	97.35
57.05	97.08	52.41	96.71	57.87	97.02	57.59	97.35
57.13	97.07	52.48	96.7	57.95	97.02	57.67	97.34
57.21	97.07	52.57	96.69	58.02	97.01	57.74	97.34
57.28	97.06	52.64	96.69	58.1	97.01	57.83	97.34
57.37	97.05	52.72	96.68	58.18	97	57.91	97.33
57.44	97.04	52.8	96.67	58.26	97	57.99	97.33
57.52	97.03	52.87	96.67	58.34	96.99	58.06	97.32
57.6	97.02	52.96	96.66	58.42	96.99	58.13	97.32
57.68	97.01	53.03	96.65	58.5	96.99	58.21	97.31
57.75	97	53.11	96.65	58.58	96.98	58.29	97.31
57.83	96.99	53.19	96.64	58.66	96.98	58.37	97.31
57.91	96.99	53.27	96.63	58.73	96.97	58.45	97.3
57.99	96.98	53.35	96.63	58.81	96.97	58.53	97.3
58.07	96.97	53.43	96.62	58.89	96.96	58.61	97.29
58.15	96.96	53.51	96.61	58.97	96.96	58.69	97.29
58.23	96.95	53.58	96.61	59.05	96.95	58.77	97.28
58.3	96.94	53.66	96.6	59.12	96.95	58.84	97.28
58.38	96.93	53.73	96.6	59.21	96.95	58.92	97.28
58.46	96.92	53.81	96.59	59.29	96.94	59	97.27
58.54	96.92	53.89	96.58	59.37	96.94	59.08	97.27
58.61	96.91	53.97	96.58	59.44	96.93	59.16	97.26
58.69	96.9	54.05	96.57	59.53	96.93	59.24	97.26
58.77	96.89	54.13	96.56	59.61	96.92	59.32	97.26
58.85	96.88	54.21	96.56	59.68	96.92	59.4	97.25
58.93	96.87	54.28	96.55	59.76	96.91	59.48	97.25
59	96.86	54.37	96.55	59.84	96.91	59.56	97.24
59.09	96.85	54.45	96.54	59.92	96.91	59.64	97.24
59.16	96.85	54.53	96.53	60	96.9	59.71	97.24
59.24	96.84	54.59	96.53	60.08	96.9	59.79	97.23
59.32	96.83	54.68	96.52	60.16	96.89	59.88	97.23
59.4	96.82	54.76	96.52	60.24	96.89	59.95	97.23
59.48	96.81	54.84	96.51	60.32	96.88	60.03	97.22
59.55	96.8	54.92	96.5	60.4	96.88	60.11	97.22
59.63	96.79	55	96.5	60.48	96.88	60.19	97.21
59.71	96.79	55.07	96.49	60.56	96.87	60.27	97.21
59.8	96.78	55.16	96.49	60.64	96.87	60.34	97.21
59.87	96.77	55.24	96.48	60.71	96.86	60.42	97.2
59.94	96.76	55.32	96.47	60.79	96.86	60.51	97.2
60.02	96.75	55.39	96.47	60.87	96.86	60.58	97.19
60.1	96.74	55.48	96.46	60.95	96.85	60.66	97.19
60.18	96.74	55.55	96.46	61.03	96.85	60.74	97.19
60.26	96.73	55.63	96.45	61.11	96.85	60.82	97.18
60.33	96.72	55.71	96.45	61.19	96.84	60.89	97.18
60.42	96.71	55.79	96.44	61.26	96.84	60.97	97.18
60.5	96.7	55.87	96.43	61.34	96.84	61.06	97.17
60.57	96.69	55.95	96.43	61.42	96.84	61.13	97.17
60.65	96.68	56.02	96.42	61.51	96.83	61.21	97.17
60.73	96.68	56.11	96.42	61.59	96.83	61.29	97.16
60.81	96.67	56.19	96.41	61.67	96.83	61.37	97.16
60.89	96.66	56.27	96.41	61.74	96.82	61.44	97.16
60.97	96.65	56.35	96.4	61.83	96.82	61.53	97.15
61.05	96.64	56.43	96.4	61.9	96.81	61.61	97.15
61.12	96.64	56.5	96.39	61.98	96.81	61.69	97.15
61.2	96.63	56.59	96.38	62.06	96.81	61.76	97.14
61.28	96.62	56.67	96.38	62.14	96.8	61.84	97.14
61.37	96.61	56.75	96.37	62.22	96.8	61.93	97.14
61.44	96.6	56.82	96.37	62.3	96.79	62	97.14
61.52	96.59	56.9	96.36	62.38	96.79	62.08	97.13
61.6	96.59	56.98	96.36	62.46	96.79	62.16	97.13
61.68	96.58	57.06	96.35	62.54	96.78	62.24	97.13
61.76	96.57	57.14	96.35	62.62	96.78	62.32	97.12
61.84	96.56	57.22	96.34	62.7	96.78	62.4	97.12
61.92	96.55	57.3	96.34	62.77	96.77	62.48	97.12
62	96.54	57.38	96.33	62.85	96.77	62.56	97.11
62.08	96.54	57.46	96.33	62.94	96.76	62.65	97.11
62.16	96.53	57.54	96.32	63.01	96.76	62.72	97.11
62.24	96.52	57.62	96.32	63.1	96.76	62.8	97.1
62.32	96.51	57.7	96.31	63.18	96.75	62.89	97.1
62.4	96.5	57.78	96.31	63.26	96.75	62.97	97.1
62.48	96.5	57.86	96.3	63.34	96.74	63.04	97.09
62.56	96.49	57.94	96.3	63.42	96.74	63.12	97.09
62.64	96.48	58.01	96.29	63.5	96.74	63.2	97.09
62.72	96.47	58.1	96.29	63.58	96.73	63.28	97.08
62.8	96.46	58.18	96.28	63.65	96.73	63.36	97.08
62.87	96.46	58.26	96.28	63.74	96.73	63.44	97.08
62.95	96.45	58.34	96.27	63.82	96.72	63.51	97.07
63.03	96.44	58.42	96.27	63.89	96.72	63.6	97.07
63.11	96.43	58.5	96.26	63.98	96.72	63.68	97.07
63.19	96.43	58.58	96.25	64.05	96.71	63.76	97.06
63.27	96.42	58.66	96.25	64.13	96.71	63.83	97.06
63.35	96.41	58.74	96.24	64.21	96.7	63.91	97.05
63.43	96.4	58.82	96.24	64.29	96.7	64	97.05
63.51	96.39	58.9	96.24	64.37	96.7	64.08	97.05
63.59	96.39	58.99	96.23	64.45	96.69	64.16	97.04
63.67	96.38	59.07	96.22	64.53	96.69	64.24	97.04
63.75	96.37	59.15	96.22	64.61	96.69	64.32	97.04
63.83	96.36	59.23	96.22	64.69	96.68	64.4	97.03
63.91	96.36	59.31	96.21	64.77	96.68	64.48	97.03
63.99	96.35	59.39	96.21	64.86	96.68	64.56	97.03
64.07	96.34	59.48	96.2	64.94	96.67	64.63	97.02
64.14	96.33	59.56	96.2	65.01	96.67	64.72	97.02
64.22	96.33	59.64	96.19	65.1	96.67	64.8	97.02
64.3	96.32	59.72	96.19	65.18	96.66	64.88	97.01
64.39	96.31	59.8	96.18	65.26	96.66	64.96	97.01
64.46	96.3	59.88	96.18	65.34	96.66	65.04	97.01
64.55	96.3	59.96	96.17	65.42	96.65	65.12	97.01
64.63	96.29	60.05	96.17	65.5	96.65	65.2	97
64.71	96.28	60.13	96.17	65.58	96.65	65.28	97
64.78	96.27	60.21	96.16	65.65	96.64	65.35	97
64.87	96.27	60.29	96.16	65.74	96.64	65.44	96.99
64.95	96.26	60.37	96.15	65.81	96.64	65.51	96.99
65.03	96.25	60.45	96.15	65.9	96.63	65.6	96.99
65.11	96.24	60.54	96.14	65.98	96.63	65.68	96.99
65.19	96.24	60.62	96.14	66.05	96.63	65.75	96.98
65.27	96.23	60.7	96.14	66.14	96.62	65.83	96.98
65.35	96.22	60.78	96.13	66.21	96.62	65.92	96.98
65.43	96.22	60.86	96.13	66.3	96.62	65.99	96.97
65.51	96.21	60.95	96.12	66.38	96.61	66.08	96.97
65.59	96.2	61.02	96.12	66.46	96.61	66.16	96.97
65.67	96.19	61.11	96.11	66.54	96.61	66.24	96.96
65.75	96.19	61.19	96.11	66.62	96.61	66.32	96.96
65.83	96.18	61.27	96.1	66.7	96.6	66.4	96.96
65.91	96.17	61.35	96.1	66.78	96.6	66.48	96.96
65.99	96.17	61.43	96.1	66.86	96.6	66.56	96.95
66.07	96.16	61.51	96.09	66.94	96.59	66.64	96.95
66.16	96.15	61.6	96.09	67.02	96.59	66.73	96.95
66.23	96.15	61.68	96.08	67.1	96.59	66.8	96.95
66.32	96.14	61.77	96.08	67.18	96.58	66.89	96.94
66.4	96.13	61.85	96.08	67.26	96.58	66.96	96.94
66.47	96.12	61.93	96.07	67.34	96.58	67.05	96.94
66.56	96.12	62.01	96.07	67.42	96.58	67.13	96.93
66.64	96.11	62.09	96.06	67.5	96.57	67.21	96.93
66.71	96.1	62.18	96.06	67.58	96.57	67.29	96.93
66.8	96.1	62.26	96.06	67.67	96.57	67.37	96.93
66.88	96.09	62.34	96.05	67.75	96.56	67.45	96.92
66.95	96.08	62.42	96.05	67.83	96.56	67.53	96.92
67.03	96.08	62.51	96.05	67.91	96.56	67.61	96.92
67.12	96.07	62.59	96.04	67.99	96.55	67.7	96.92
67.2	96.06	62.67	96.04	68.07	96.55	67.77	96.92
67.28	96.06	62.75	96.03	68.15	96.55	67.87	96.91
67.36	96.05	62.84	96.03	68.23	96.54	67.95	96.91
67.45	96.04	62.92	96.03	68.31	96.54	68.03	96.91
67.52	96.04	63	96.02	68.4	96.54	68.1	96.91
67.61	96.03	63.09	96.02	68.48	96.54	68.19	96.91
67.69	96.02	63.18	96.01	68.56	96.53	68.27	96.9
67.77	96.02	63.25	96.01	68.64	96.53	68.35	96.9
67.85	96.01	63.34	96.01	68.72	96.53	68.43	96.9
67.93	96	63.42	96	68.8	96.53	68.52	96.9
68.01	96	63.5	96	68.88	96.52	68.59	96.89
68.09	95.99	63.59	95.99	68.96	96.52	68.68	96.89
68.17	95.98	63.68	95.99	69.04	96.52	68.76	96.89
68.26	95.98	63.77	95.99	69.13	96.52	68.84	96.89
68.34	95.97	63.84	95.98	69.21	96.51	68.92	96.88
68.42	95.96	63.92	95.98	69.29	96.51	69.01	96.88
68.5	95.96	64	95.98	69.37	96.51	69.08	96.88
68.58	95.95	64.09	95.97	69.45	96.5	69.17	96.88
68.66	95.95	64.17	95.97	69.53	96.5	69.25	96.88
68.74	95.94	64.26	95.97	69.61	96.5	69.32	96.87
68.82	95.93	64.34	95.96	69.7	96.5	69.4	96.87
68.9	95.93	64.43	95.96	69.77	96.49	69.49	96.87
68.98	95.92	64.51	95.95	69.85	96.49	69.57	96.87
69.07	95.91	64.59	95.95	69.94	96.49	69.65	96.86
69.14	95.91	64.67	95.95	70.02	96.48	69.73	96.86
69.23	95.9	64.76	95.94	70.1	96.48	69.82	96.86
69.31	95.9	64.85	95.94	70.18	96.48	69.9	96.86
69.39	95.89	64.93	95.94	70.27	96.48	69.98	96.85
69.48	95.88	65.01	95.93	70.35	96.47	70.07	96.85
69.56	95.88	65.1	95.93	70.43	96.47	70.15	96.85
69.64	95.87	65.19	95.93	70.51	96.47	70.23	96.85
69.73	95.87	65.26	95.92	70.59	96.46	70.31	96.84
69.81	95.86	65.35	95.92	70.68	96.46	70.39	96.84
69.89	95.85	65.44	95.92	70.76	96.46	70.47	96.84
69.98	95.85	65.52	95.91	70.83	96.46	70.55	96.84
70.06	95.84	65.6	95.91	70.92	96.45	70.64	96.84
70.14	95.84	65.69	95.91	71	96.45	70.71	96.83
70.22	95.83	65.77	95.9	71.08	96.45	70.8	96.83
70.3	95.82	65.86	95.9	71.17	96.45	70.88	96.83
70.38	95.82	65.94	95.9	71.25	96.45	70.96	96.83
70.47	95.81	66.02	95.89	71.33	96.44	71.04	96.82
70.55	95.81	66.1	95.89	71.41	96.44	71.13	96.82
70.64	95.8	66.19	95.89	71.5	96.44	71.21	96.82
70.71	95.8	66.28	95.88	71.58	96.44	71.28	96.82
70.8	95.79	66.36	95.88	71.66	96.43	71.37	96.81
70.88	95.79	66.44	95.88	71.74	96.43	71.45	96.81
70.96	95.78	66.53	95.87	71.82	96.43	71.53	96.81
71.04	95.77	66.61	95.87	71.9	96.43	71.61	96.81
71.12	95.77	66.7	95.87	71.99	96.42	71.69	96.8
71.21	95.76	66.78	95.86	72.06	96.42	71.78	96.8
71.29	95.76	66.87	95.86	72.15	96.42	71.86	96.8
71.37	95.75	66.95	95.86	72.23	96.42	71.95	96.8
71.45	95.75	67.03	95.86	72.31	96.41	72.03	96.79
71.54	95.74	67.12	95.85	72.4	96.41	72.11	96.79
71.62	95.74	67.2	95.85	72.48	96.41	72.19	96.79
71.71	95.73	67.29	95.85	72.56	96.41	72.27	96.79
71.79	95.72	67.37	95.84	72.64	96.4	72.36	96.79
71.87	95.72	67.46	95.84	72.72	96.4	72.44	96.78
71.95	95.71	67.54	95.84	72.81	96.4	72.52	96.78
72.03	95.71	67.63	95.83	72.89	96.4	72.6	96.78
72.11	95.7	67.71	95.83	72.97	96.39	72.68	96.78
72.2	95.7	67.8	95.83	73.05	96.39	72.76	96.78
72.28	95.69	67.88	95.82	73.13	96.39	72.84	96.77
72.37	95.69	67.97	95.82	73.21	96.39	72.92	96.77
72.45	95.68	68.05	95.82	73.3	96.39	73	96.77
72.52	95.68	68.14	95.81	73.38	96.38	73.1	96.77
72.61	95.67	68.22	95.81	73.46	96.38	73.18	96.77
72.69	95.67	68.3	95.8	73.54	96.38	73.26	96.76
72.77	95.66	68.39	95.8	73.62	96.38	73.34	96.76
72.86	95.66	68.47	95.8	73.71	96.37	73.43	96.76
72.94	95.65	68.56	95.8	73.79	96.37	73.5	96.76
73.02	95.65	68.65	95.79	73.87	96.37	73.59	96.75
73.1	95.64	68.73	95.79	73.95	96.37	73.67	96.75
73.19	95.64	68.82	95.79	74.04	96.36	73.75	96.75
73.27	95.63	68.9	95.78	74.12	96.36	73.83	96.75
73.36	95.62	68.99	95.78	74.21	96.36	73.91	96.75
73.44	95.62	69.07	95.78	74.29	96.36	74	96.74
73.53	95.61	69.16	95.78	74.37	96.35	74.08	96.74
73.61	95.61	69.24	95.77	74.45	96.35	74.16	96.74
73.69	95.61	69.32	95.77	74.54	96.35	74.25	96.74
73.77	95.6	69.41	95.77	74.62	96.35	74.33	96.74
73.86	95.6	69.5	95.77	74.7	96.35	74.42	96.73
73.94	95.59	69.58	95.76	74.79	96.34	74.5	96.73
74.02	95.59	69.67	95.76	74.86	96.34	74.58	96.73
74.1	95.58	69.76	95.76	74.95	96.34	74.66	96.73
74.19	95.58	69.84	95.75	75.03	96.34	74.74	96.73
74.27	95.57	69.92	95.75	75.12	96.34	74.82	96.72
74.36	95.57	70.01	95.75	75.2	96.33	74.91	96.72
74.44	95.56	70.1	95.75	75.28	96.33	74.99	96.72
74.53	95.56	70.18	95.74	75.36	96.33	75.08	96.72
74.61	95.55	70.27	95.74	75.45	96.33	75.15	96.72
74.69	95.55	70.35	95.74	75.53	96.32	75.24	96.72
74.77	95.54	70.44	95.73	75.61	96.32	75.32	96.71
74.86	95.54	70.52	95.73	75.69	96.32	75.4	96.71
74.94	95.54	70.61	95.73	75.78	96.32	75.49	96.71
75.02	95.53	70.69	95.73	75.86	96.32	75.57	96.71
75.11	95.53	70.77	95.72	75.94	96.31	75.65	96.71
75.19	95.52	70.86	95.72	76.02	96.31	75.74	96.7
75.27	95.52	70.94	95.72	76.1	96.31	75.82	96.7
75.35	95.51	71.03	95.72	76.19	96.31	75.9	96.7
75.44	95.51	71.11	95.71	76.27	96.3	75.98	96.7
75.52	95.5	71.2	95.71	76.36	96.3	76.07	96.7
75.61	95.5	71.29	95.71	76.44	96.3	76.15	96.69
75.69	95.5	71.37	95.71	76.52	96.3	76.23	96.69
75.77	95.49	71.46	95.7	76.6	96.3	76.31	96.69
75.86	95.49	71.54	95.7	76.68	96.29	76.4	96.69
75.94	95.48	71.63	95.7	76.76	96.29	76.48	96.69
76.02	95.48	71.71	95.7	76.84	96.29	76.57	96.69
76.11	95.47	71.8	95.69	76.93	96.29	76.64	96.68
76.19	95.47	71.88	95.69	77.01	96.29	76.73	96.68
76.28	95.47	71.97	95.69	77.09	96.28	76.81	96.68
76.36	95.46	72.05	95.69	77.17	96.28	76.9	96.68
76.45	95.46	72.14	95.68	77.26	96.28	76.98	96.68
76.53	95.45	72.22	95.68	77.34	96.28	77.06	96.67
76.62	95.45	72.31	95.68	77.42	96.28	77.14	96.67
76.7	95.44	72.39	95.68	77.51	96.27	77.23	96.67
76.79	95.44	72.48	95.67	77.6	96.27	77.31	96.67
76.87	95.43	72.57	95.67	77.68	96.27	77.39	96.67
76.95	95.43	72.65	95.67	77.76	96.27	77.47	96.66
77.03	95.42	72.74	95.66	77.84	96.27	77.55	96.66
77.12	95.42	72.82	95.66	77.93	96.27	77.64	96.66
77.2	95.42	72.9	95.66	78.01	96.26	77.73	96.66
77.29	95.41	72.99	95.66	78.09	96.26	77.8	96.66
77.37	95.41	73.08	95.65	78.17	96.26	77.89	96.65
77.46	95.4	73.15	95.65	78.25	96.26	77.97	96.65
77.54	95.4	73.24	95.65	78.34	96.25	78.05	96.65
77.62	95.4	73.33	95.65	78.42	96.25	78.13	96.65
77.71	95.39	73.41	95.64	78.51	96.25	78.22	96.65
77.79	95.39	73.5	95.64	78.59	96.25	78.3	96.65
77.87	95.38	73.58	95.64	78.67	96.25	78.38	96.64
77.95	95.38	73.67	95.64	78.75	96.25	78.46	96.64
78.04	95.38	73.75	95.64	78.84	96.24	78.55	96.64
78.12	95.37	73.83	95.63	78.92	96.24	78.63	96.64
78.21	95.37	73.92	95.63	79	96.24	78.72	96.64
78.29	95.37	74.01	95.63	79.09	96.24	78.8	96.64
78.37	95.36	74.1	95.63	79.17	96.24	78.89	96.63
78.46	95.36	74.18	95.62	79.25	96.23	78.96	96.63
78.54	95.35	74.27	95.62	79.34	96.23	79.04	96.63
78.62	95.35	74.35	95.62	79.42	96.23	79.13	96.63
78.71	95.35	74.44	95.62	79.5	96.23	79.21	96.63
78.79	95.34	74.52	95.61	79.59	96.23	79.3	96.62
78.88	95.34	74.61	95.61	79.67	96.23	79.37	96.62
78.96	95.34	74.7	95.61	79.76	96.22	79.46	96.62
79.05	95.33	74.78	95.61	79.84	96.22	79.54	96.62
79.14	95.33	74.86	95.6	79.92	96.22	79.63	96.62
79.22	95.33	74.94	95.6	80	96.22	79.71	96.61
79.3	95.32	75.03	95.6	80.08	96.22	79.79	96.61
79.38	95.32	75.12	95.6	80.17	96.22	79.88	96.61
79.47	95.32	75.2	95.6	80.25	96.21	79.96	96.61
79.55	95.31	75.28	95.59	80.34	96.21	80.04	96.61
79.63	95.31	75.37	95.59	80.42	96.21	80.12	96.6
79.71	95.3	75.46	95.59	80.5	96.21	80.21	96.6
79.8	95.3	75.54	95.59	80.58	96.21	80.29	96.6
79.89	95.3	75.63	95.59	80.66	96.2	80.37	96.6
79.97	95.29	75.71	95.58	80.75	96.2	80.46	96.6
80.06	95.29	75.8	95.58	80.83	96.2	80.54	96.59
80.14	95.29	75.88	95.58	80.92	96.2	80.62	96.59
80.22	95.28	75.97	95.58	81	96.2	80.7	96.59
80.3	95.28	76.05	95.58	81.08	96.2	80.79	96.59
80.39	95.28	76.14	95.57	81.16	96.19	80.87	96.59
80.47	95.27	76.22	95.57	81.24	96.19	80.95	96.59
80.55	95.27	76.31	95.57	81.32	96.19	81.04	96.59
80.64	95.27	76.39	95.57	81.41	96.19	81.12	96.59
80.73	95.26	76.47	95.56	81.49	96.19	81.2	96.58
80.81	95.26	76.55	95.56	81.58	96.19	81.28	96.58
80.9	95.26	76.65	95.56	81.65	96.18	81.37	96.58
80.98	95.25	76.73	95.56	81.74	96.18	81.44	96.58
81.07	95.25	76.81	95.56	81.82	96.18	81.53	96.58
81.15	95.25	76.9	95.55	81.91	96.18	81.62	96.58
81.23	95.24	76.99	95.55	81.99	96.18	81.7	96.57
81.32	95.24	77.07	95.55	82.07	96.17	81.78	96.57
81.41	95.24	77.16	95.55	82.15	96.17	81.87	96.57
81.49	95.23	77.24	95.55	82.24	96.17	81.94	96.57
81.57	95.23	77.32	95.54	82.33	96.17	82.03	96.57
81.66	95.23	77.4	95.54	82.4	96.17	82.11	96.57
81.74	95.22	77.49	95.54	82.49	96.17	82.19	96.56
81.82	95.22	77.58	95.54	82.57	96.16	82.27	96.56
81.91	95.22	77.66	95.54	82.66	96.16	82.36	96.56
82	95.22	77.74	95.54	82.74	96.16	82.44	96.56
82.08	95.21	77.83	95.53	82.82	96.16	82.53	96.56
82.16	95.21	77.91	95.53	82.91	96.16	82.6	96.56
82.25	95.21	78	95.53	82.99	96.16	82.69	96.55
82.33	95.2	78.09	95.53	83.08	96.16	82.77	96.55
82.42	95.2	78.17	95.53	83.16	96.15	82.85	96.55
82.5	95.2	78.25	95.52	83.24	96.15	82.94	96.55
82.58	95.2	78.34	95.52	83.32	96.15	83.02	96.55
82.66	95.19	78.43	95.52	83.4	96.15	83.1	96.55
82.75	95.19	78.5	95.52	83.48	96.15	83.18	96.54
82.83	95.19	78.59	95.52	83.56	96.15	83.27	96.54
82.92	95.18	78.67	95.51	83.65	96.15	83.35	96.54
83	95.18	78.76	95.51	83.73	96.14	83.43	96.54
83.09	95.18	78.85	95.51	83.82	96.14	83.52	96.54
83.17	95.18	78.93	95.51	83.9	96.14	83.6	96.53
83.25	95.17	79.02	95.51	83.98	96.14	83.69	96.53
83.34	95.17	79.1	95.5	84.07	96.14	83.77	96.53
83.42	95.17	79.18	95.5	84.15	96.14	83.85	96.53
83.5	95.16	79.27	95.5	84.23	96.13	83.93	96.53
83.59	95.16	79.35	95.5	84.32	96.13	84.02	96.53
83.68	95.16	79.43	95.5	84.39	96.13	84.1	96.53
83.76	95.16	79.53	95.5	84.48	96.13	84.18	96.52
83.84	95.15	79.62	95.49	84.57	96.13	84.27	96.52
83.93	95.15	79.7	95.49	84.64	96.13	84.35	96.52
84.01	95.15	79.78	95.49	84.73	96.13	84.44	96.52
84.1	95.14	79.87	95.49	84.81	96.12	84.52	96.52
84.18	95.14	79.95	95.49	84.89	96.12	84.6	96.52
84.26	95.14	80.04	95.49	84.97	96.12	84.68	96.52
84.35	95.14	80.12	95.48	85.06	96.12	84.76	96.51
84.43	95.13	80.21	95.48	85.14	96.12	84.84	96.51
84.52	95.13	80.29	95.48	85.22	96.12	84.93	96.51
84.6	95.13	80.38	95.48	85.31	96.11	85.02	96.51
84.68	95.13	80.46	95.48	85.39	96.11	85.1	96.51
84.76	95.12	80.54	95.47	85.47	96.11	85.18	96.51
84.85	95.12	80.63	95.47	85.56	96.11	85.26	96.51
84.93	95.12	80.72	95.47	85.64	96.11	85.35	96.51
85.02	95.11	80.8	95.47	85.72	96.11	85.43	96.5
85.11	95.11	80.88	95.47	85.81	96.11	85.52	96.5
85.19	95.11	80.97	95.46	85.89	96.11	85.6	96.5
85.28	95.11	81.05	95.46	85.97	96.1	85.68	96.5
85.36	95.1	81.13	95.46	86.05	96.1	85.76	96.5
85.44	95.1	81.22	95.46	86.14	96.1	85.85	96.5
85.53	95.1	81.3	95.46	86.22	96.1	85.93	96.49
85.61	95.1	81.38	95.46	86.3	96.1	86.01	96.49
85.7	95.09	81.47	95.45	86.39	96.1	86.09	96.49
85.78	95.09	81.56	95.45	86.47	96.1	86.18	96.49
85.86	95.09	81.64	95.45	86.55	96.1	86.26	96.49
85.95	95.09	81.73	95.45	86.63	96.09	86.34	96.49
86.03	95.08	81.81	95.45	86.72	96.09	86.42	96.49
86.12	95.08	81.89	95.45	86.8	96.09	86.51	96.48
86.2	95.08	81.97	95.45	86.89	96.09	86.59	96.48
86.29	95.08	82.05	95.44	86.97	96.09	86.67	96.48
86.37	95.08	82.14	95.44	87.05	96.09	86.76	96.48
86.45	95.07	82.22	95.44	87.14	96.09	86.84	96.48
86.54	95.07	82.31	95.44	87.22	96.08	86.92	96.48
86.62	95.07	82.39	95.44	87.3	96.08	87.01	96.48
86.71	95.07	82.47	95.43	87.39	96.08	87.09	96.48
86.79	95.06	82.56	95.43	87.47	96.08	87.17	96.47
86.87	95.06	82.64	95.43	87.55	96.08	87.25	96.47
86.95	95.06	82.73	95.43	87.63	96.08	87.34	96.47
87.04	95.06	82.81	95.43	87.72	96.07	87.42	96.47
87.12	95.05	82.9	95.43	87.8	96.07	87.5	96.47
87.2	95.05	82.98	95.43	87.88	96.07	87.58	96.47
87.29	95.05	83.06	95.42	87.97	96.07	87.67	96.47
87.37	95.05	83.15	95.42	88.05	96.07	87.75	96.47
87.46	95.05	83.23	95.42	88.13	96.07	87.83	96.46
87.54	95.04	83.32	95.42	88.21	96.07	87.91	96.46
87.63	95.04	83.4	95.42	88.3	96.07	88	96.46
87.71	95.04	83.49	95.42	88.38	96.06	88.08	96.46
87.8	95.04	83.57	95.41	88.47	96.06	88.16	96.46
87.88	95.03	83.65	95.41	88.55	96.06	88.24	96.46
87.96	95.03	83.73	95.41	88.63	96.06	88.33	96.46
88.05	95.03	83.82	95.41	88.71	96.06	88.41	96.45
88.13	95.03	83.9	95.41	88.8	96.06	88.49	96.45
88.21	95.03	83.99	95.41	88.88	96.06	88.58	96.45
88.3	95.02	84.08	95.41	88.97	96.06	88.66	96.45
88.38	95.02	84.16	95.4	89.05	96.05	88.74	96.45
88.47	95.02	84.24	95.4	89.14	96.05	88.82	96.45
88.55	95.02	84.33	95.4	89.22	96.05	88.9	96.45
88.63	95.01	84.41	95.4	89.3	96.05	88.99	96.45
88.72	95.01	84.5	95.4	89.38	96.05	89.07	96.44
88.8	95.01	84.58	95.44	89.46	96.05	89.16	96.44
88.89	95.01	84.66	95.46	89.54	96.05	89.24	96.44
88.97	95.01	84.74	95.46	89.63	96.05	89.32	96.44
89.06	95	84.82	95.46	89.72	96.04	89.4	96.44
89.14	95	84.91	95.45	89.79	96.04	89.49	96.44
89.23	95	84.99	95.45	89.88	96.04	89.56	96.44
89.31	95	85.08	95.45	89.96	96.04	89.64	96.44
89.39	95	85.16	95.45	90.04	96.04	89.73	96.44
89.47	94.99	85.24	95.45	90.13	96.04	89.81	96.44
89.55	94.99	85.33	95.44	90.21	96.04	89.89	96.44
89.64	94.99	85.41	95.4	90.29	96.03	89.98	96.44
89.72	94.99	85.49	95.38	90.38	96.03	90.06	96.44
89.81	94.99	85.57	95.38	90.46	96.03	90.14	96.44
89.89	94.98	85.66	95.37	90.54	96.03	90.22	96.43
89.97	94.98	85.74	95.37	90.62	96.03	90.31	96.43
90.06	94.98	85.83	95.37	90.71	96.03	90.39	96.43
90.14	94.98	85.91	95.37	90.79	96.03	90.47	96.43
90.22	94.97	86	95.37	90.88	96.03	90.55	96.43
90.31	94.97	86.09	95.37	90.96	96.03	90.64	96.43
90.39	94.97	86.17	95.37	91.04	96.02	90.72	96.43
90.48	94.97	86.25	95.37	91.13	96.02	90.8	96.43
90.56	94.97	86.34	95.36	91.21	96.02	90.89	96.42
90.65	94.97	86.42	95.36	91.29	96.02	90.97	96.42
90.73	94.96	86.5	95.36	91.38	96.02	91.06	96.42
90.81	94.96	86.58	95.36	91.45	96.02	91.13	96.42
90.9	94.96	86.67	95.36	91.54	96.02	91.22	96.42
90.98	94.96	86.75	95.36	91.62	96.02	91.3	96.42
91.06	94.96	86.83	95.35	91.71	96.02	91.38	96.42
91.15	94.95	86.92	95.36	91.78	96.01	91.46	96.42
91.24	94.95	87	95.35	91.87	96.01	91.55	96.41
91.32	94.95	87.08	95.35	91.95	96.01	91.63	96.41
91.4	94.95	87.17	95.35	92.04	96.01	91.72	96.41
91.49	94.95	87.25	95.35	92.12	96.01	91.8	96.41
91.57	94.94	87.33	95.35	92.2	96.01	91.88	96.41
91.65	94.94	87.42	95.35	92.29	96.01	91.96	96.41
91.73	94.94	87.5	95.35	92.37	96.01	92.05	96.41
91.82	94.94	87.59	95.34	92.45	96	92.13	96.41
91.91	94.94	87.67	95.34	92.53	96	92.21	96.41
91.99	94.94	87.76	95.34	92.61	96	92.3	96.4
92.07	94.93	87.84	95.34	92.7	96	92.37	96.4
92.16	94.93	87.92	95.34	92.78	96	92.46	96.4
92.24	94.93	88	95.34	92.87	96	92.54	96.4
92.33	94.93	88.09	95.34	92.95	96	92.62	96.4
92.41	94.93	88.17	95.33	93.03	96	92.7	96.4
92.49	94.92	88.26	95.33	93.12	96	92.79	96.4
92.57	94.92	88.34	95.33	93.19	95.99	92.87	96.4
92.66	94.92	88.42	95.33	93.28	95.99	92.95	96.4
92.74	94.92	88.51	95.33	93.36	95.99	93.03	96.39
92.83	94.92	88.59	95.33	93.45	95.99	93.12	96.39
92.91	94.92	88.68	95.33	93.53	95.99	93.2	96.39
92.99	94.91	88.76	95.33	93.62	95.99	93.29	96.39
93.07	94.91	88.85	95.33	93.7	95.99	93.37	96.39
93.16	94.91	88.93	95.32	93.78	95.99	93.45	96.39
93.24	94.91	89.01	95.32	93.86	95.99	93.54	96.39
93.32	94.91	89.09	95.32	93.94	95.98	93.62	96.39
93.41	94.91	89.18	95.32	94.02	95.98	93.7	96.38
93.49	94.9	89.26	95.32	94.11	95.98	93.78	96.38
93.57	94.9	89.34	95.32	94.19	95.98	93.86	96.38
93.66	94.9	89.43	95.32	94.27	95.98	93.95	96.38
93.74	94.9	89.51	95.32	94.36	95.98	94.03	96.38
93.82	94.9	89.59	95.32	94.43	95.98	94.11	96.38
93.9	94.9	89.67	95.31	94.52	95.98	94.2	96.38
93.99	94.89	89.76	95.31	94.6	95.98	94.28	96.38
94.07	94.89	89.85	95.31	94.69	95.98	94.36	96.38
94.16	94.89	89.93	95.31	94.77	95.97	94.44	96.37
94.24	94.89	90.01	95.31	94.85	95.97	94.53	96.37
94.33	94.89	90.09	95.31	94.93	95.97	94.61	96.37
94.41	94.89	90.17	95.31	95.02	95.97	94.69	96.37
94.5	94.88	90.26	95.31	95.1	95.97	94.77	96.37
94.58	94.88	90.34	95.31	95.18	95.97	94.86	96.37
94.66	94.88	90.43	95.31	95.27	95.97	94.94	96.37
94.74	94.88	90.51	95.3	95.35	95.97	95.02	96.37
94.82	94.88	90.59	95.3	95.43	95.97	95.1	96.37
94.91	94.88	90.68	95.3	95.52	95.97	95.19	96.37
94.99	94.87	90.76	95.3	95.6	95.96	95.27	96.36
95.08	94.87	90.84	95.3	95.68	95.96	95.35	96.36
95.16	94.87	90.93	95.3	95.77	95.96	95.43	96.36
95.25	94.87	91.01	95.3	95.85	95.96	95.52	96.36
95.33	94.87	91.09	95.29	95.93	95.96	95.6	96.36
95.41	94.87	91.18	95.29	96.01	95.96	95.68	96.36
95.49	94.86	91.26	95.29	96.09	95.96	95.76	96.36
95.58	94.86	91.34	95.29	96.17	95.96	95.84	96.36
95.66	94.86	91.42	95.29	96.26	95.96	95.93	96.36
95.74	94.86	91.5	95.29	96.34	95.95	96.01	96.35
95.82	94.86	91.59	95.29	96.43	95.95	96.09	96.35
95.91	94.86	91.67	95.28	96.51	95.95	96.17	96.35
96	94.85	91.76	95.28	96.59	95.95	96.25	96.35
96.08	94.85	91.84	95.28	96.67	95.95	96.34	96.35
96.16	94.85	91.93	95.28	96.76	95.95	96.42	96.35
96.25	94.85	92.01	95.28	96.85	95.95	96.5	96.35
96.33	94.85	92.09	95.28	96.93	95.95	96.59	96.35
96.41	94.85	92.17	95.28	97.02	95.95	96.67	96.35
96.49	94.85	92.25	95.28	97.1	95.95	96.75	96.35
96.58	94.84	92.34	95.28	97.17	95.94	96.84	96.34
96.66	94.84	92.43	95.28	97.25	95.94	96.92	96.34
96.75	94.84	92.5	95.27	97.33	95.94	97	96.34
96.82	94.84	92.59	95.27	97.41	95.94	97.09	96.34
96.92	94.84	92.68	95.27	97.5	95.94	97.17	96.34
97	94.84	92.75	95.27	97.58	95.94	97.25	96.34
97.09	94.84	92.84	95.27	97.66	95.94	97.34	96.34
97.17	94.83	92.92	95.27	97.74	95.94	97.42	96.34
97.25	94.83	93	95.27	97.83	95.93	97.5	96.34
97.34	94.83	93.09	95.27	97.91	95.93	97.59	96.34
97.42	94.83	93.17	95.27	97.99	95.93	97.67	96.34
97.5	94.83	93.25	95.27	98.08	95.93	97.75	96.33
97.58	94.83	93.33	95.26	98.16	95.93	97.83	96.33
97.67	94.83	93.42	95.26	98.24	95.93	97.91	96.33
97.75	94.83	93.5	95.26	98.33	95.93	97.99	96.33
97.83	94.82	93.58	95.26	98.41	95.93	98.08	96.33
97.91	94.82	93.66	95.26	98.49	95.93	98.16	96.33
98	94.82	93.75	95.26	98.57	95.93	98.24	96.33
98.08	94.82	93.84	95.26	98.65	95.92	98.32	96.33
98.16	94.82	93.92	95.26	98.73	95.92	98.41	96.33
98.25	94.82	94	95.26	98.82	95.92	98.49	96.32
98.33	94.82	94.09	95.25	98.91	95.92	98.57	96.32
98.41	94.82	94.17	95.25	98.99	95.92	98.66	96.32
98.5	94.81	94.26	95.25	99.07	95.92	98.74	96.32
98.58	94.81	94.34	95.25	99.15	95.92	98.82	96.32
98.66	94.81	94.42	95.25	99.24	95.92	98.91	96.32
98.75	94.81	94.5	95.25	99.32	95.92	98.99	96.32
98.84	94.81	94.59	95.25	99.4	95.92	99.07	96.32
98.91	94.81	94.67	95.25	99.49	95.92	99.15	96.32
99	94.81	94.75	95.25	99.57	95.91	99.24	96.32
99.09	94.8	94.83	95.25	99.66	95.91	99.32	96.32
99.17	94.8	94.92	95.25	99.74	95.91	99.4	96.32
99.25	94.8	95	95.25	99.82	95.91	99.48	96.32
99.34	94.8	95.08	95.24	99.9	95.91	99.56	96.31
99.42	94.8	95.17	95.24	99.99	95.91	99.65	96.31
99.5	94.8	95.25	95.24	100.07	95.91	99.73	96.31
99.58	94.8	95.33	95.24	100.15	95.91	99.82	96.31
99.67	94.8	95.42	95.24	100.23	95.91	99.9	96.31
99.75	94.79	95.5	95.24	100.32	95.9	99.98	96.31
99.83	94.79	95.58	95.24	100.4	95.9	100.07	96.31
99.92	94.79	95.66	95.24	100.48	95.9	100.14	96.31
100	94.79	95.75	95.24	100.56	95.9	100.23	96.31
100.08	94.79	95.83	95.23	100.64	95.9	100.31	96.31
100.17	94.79	95.92	95.23	100.73	95.9	100.4	96.3
100.25	94.79	96	95.23	100.81	95.9	100.48	96.3
100.33	94.78	96.08	95.23	100.89	95.9	100.56	96.3
100.42	94.78	96.16	95.23	100.97	95.9	100.64	96.3
100.5	94.78	96.25	95.23	101.05	95.9	100.73	96.3
100.58	94.78	96.33	95.23	101.14	95.9	100.81	96.3
100.66	94.78	96.42	95.23	101.22	95.89	100.89	96.3
100.75	94.78	96.5	95.23	101.31	95.89	100.97	96.3
100.83	94.78	96.59	95.22	101.39	95.89	101.05	96.3
100.92	94.77	96.67	95.22	101.47	95.89	101.14	96.3
101	94.77	96.75	95.22	101.56	95.89	101.22	96.3
101.08	94.77	96.84	95.22	101.64	95.89	101.3	96.3
101.17	94.77	96.92	95.22	101.72	95.89	101.39	96.29
101.25	94.77	97	95.22	101.8	95.89	101.47	96.29
101.33	94.77	97.08	95.22	101.89	95.89	101.55	96.29
101.42	94.77	97.16	95.22	101.98	95.89	101.63	96.29
101.5	94.77	97.25	95.22	102.05	95.88	101.72	96.29
101.58	94.76	97.33	95.22	102.14	95.88	101.81	96.29
101.67	94.76	97.42	95.21	102.22	95.88	101.89	96.29
101.75	94.76	97.5	95.21	102.3	95.88	101.97	96.29
101.84	94.76	97.58	95.21	102.39	95.88	102.05	96.29
101.92	94.76	97.67	95.21	102.47	95.88	102.14	96.29
102	94.76	97.75	95.21	102.55	95.88	102.22	96.29
102.08	94.76	97.83	95.21	102.63	95.88	102.3	96.29
102.16	94.76	97.91	95.21	102.71	95.88	102.38	96.28
102.25	94.75	98	95.21	102.79	95.88	102.46	96.28
102.33	94.75	98.08	95.21	102.87	95.88	102.55	96.28
102.42	94.75	98.16	95.21	102.96	95.88	102.63	96.28
102.5	94.75	98.25	95.21	103.04	95.87	102.71	96.28
102.58	94.75	98.33	95.21	103.13	95.87	102.8	96.28
102.66	94.75	98.41	95.2	103.21	95.87	102.88	96.28
102.75	94.75	98.49	95.2	103.3	95.87	102.96	96.28
102.83	94.75	98.57	95.2	103.39	95.87	103.04	96.28
102.91	94.74	98.65	95.2	103.46	95.87	103.13	96.28
103	94.74	98.74	95.2	103.55	95.87	103.21	96.28
103.08	94.74	98.83	95.2	103.63	95.87	103.3	96.28
103.17	94.74	98.91	95.2	103.71	95.87	103.38	96.28
103.25	94.74	98.99	95.2	103.8	95.87	103.46	96.27
103.33	94.74	99.07	95.2	103.88	95.87	103.54	96.27
103.41	94.74	99.16	95.2	103.96	95.87	103.62	96.27
103.5	94.74	99.24	95.19	104.04	95.87	103.71	96.27
103.58	94.73	99.32	95.19	104.12	95.87	103.79	96.27
103.67	94.73	99.4	95.19	104.21	95.87	103.87	96.27
103.75	94.73	99.49	95.19	104.3	95.87	103.96	96.27
103.83	94.73	99.57	95.19	104.38	95.87	104.04	96.27
103.92	94.73	99.65	95.19	104.46	95.87	104.12	96.27
104	94.73	99.74	95.19	104.54	95.86	104.21	96.27
104.09	94.73	99.83	95.19	104.63	95.86	104.29	96.26
104.17	94.73	99.91	95.19	104.71	95.86	104.37	96.26
104.26	94.72	100	95.19	104.79	95.86	104.45	96.26
104.34	94.72	100.08	95.19	104.88	95.86	104.53	96.26
104.41	94.72	100.16	95.18	104.96	95.86	104.62	96.26
104.5	94.72	100.25	95.18	105.04	95.86	104.7	96.26
104.59	94.72	100.33	95.18	105.12	95.86	104.78	96.26
104.68	94.72	100.41	95.18	105.21	95.86	104.87	96.26
104.76	94.72	100.49	95.18	105.29	95.86	104.95	96.26
104.85	94.72	100.57	95.18	105.37	95.85	105.03	96.26
104.92	94.71	100.66	95.18	105.46	95.85	105.12	96.26
105.01	94.71	100.74	95.18	105.53	95.85	105.2	96.25
105.09	94.71	100.83	95.18	105.62	95.85	105.29	96.25
105.18	94.71	100.91	95.18	105.7	95.85	105.37	96.25
105.26	94.71	101	95.18	105.79	95.85	105.45	96.25
105.34	94.71	101.08	95.18	105.87	95.85	105.53	96.25
105.43	94.71	101.16	95.17	105.95	95.85	105.61	96.25
105.51	94.71	101.25	95.17	106.03	95.85	105.69	96.25
105.6	94.71	101.33	95.17	106.11	95.85	105.78	96.25
105.68	94.7	101.41	95.17	106.2	95.85	105.86	96.25
105.76	94.7	101.5	95.17	106.28	95.84	105.95	96.25
105.84	94.7	101.58	95.17	106.37	95.84	106.04	96.25
105.92	94.7	101.67	95.17	106.45	95.84	106.12	96.25
106.01	94.7	101.75	95.17	106.53	95.84	106.2	96.25
106.09	94.7	101.83	95.17	106.61	95.84	106.28	96.25
106.17	94.7	101.91	95.17	106.7	95.84	106.37	96.25
106.25	94.7	102	95.17	106.78	95.84	106.44	96.25
106.34	94.69	102.08	95.17	106.86	95.84	106.53	96.25
106.42	94.69	102.16	95.16	106.95	95.84	106.61	96.24
106.51	94.69	102.25	95.16	107.03	95.84	106.7	96.24
106.59	94.69	102.32	95.16	107.11	95.84	106.78	96.24
106.67	94.69	102.41	95.16	107.19	95.83	106.86	96.24
106.76	94.69	102.49	95.16	107.28	95.83	106.95	96.24
106.84	94.69	102.57	95.16	107.36	95.83	107.03	96.24
106.92	94.69	102.66	95.16	107.45	95.83	107.11	96.24
107	94.69	102.74	95.16	107.53	95.83	107.19	96.24
107.09	94.69	102.82	95.16	107.61	95.83	107.27	96.24
107.17	94.68	102.91	95.16	107.7	95.83	107.36	96.23
107.26	94.68	102.99	95.15	107.78	95.83	107.44	96.23
107.34	94.68	103.08	95.15	107.86	95.83	107.53	96.23
107.43	94.68	103.16	95.15	107.95	95.83	107.61	96.23
107.51	94.68	103.25	95.15	108.02	95.83	107.69	96.23
107.59	94.68	103.33	95.15	108.11	95.82	107.77	96.23
107.67	94.68	103.41	95.15	108.19	95.82	107.85	96.23
107.76	94.67	103.49	95.15	108.28	95.82	107.94	96.23
107.84	94.67	103.58	95.15	108.36	95.82	108.02	96.23
107.93	94.67	103.66	95.15	108.44	95.82	108.1	96.23
108.01	94.67	103.74	95.15	108.52	95.82	108.18	96.23
108.1	94.67	103.83	95.15	108.61	95.82	108.27	96.23
108.18	94.67	103.91	95.15	108.69	95.82	108.35	96.23
108.26	94.67	103.99	95.15	108.77	95.82	108.43	96.23
108.35	94.67	104.08	95.14	108.86	95.82	108.51	96.23
108.43	94.67	104.16	95.14	108.94	95.81	108.6	96.22
108.51	94.67	104.24	95.14	109.02	95.81	108.69	96.22
108.6	94.66	104.32	95.14	109.1	95.81	108.77	96.22
108.68	94.66	104.41	95.14	109.18	95.81	108.85	96.22
108.77	94.66	104.49	95.14	109.27	95.81	108.93	96.22
108.85	94.66	104.58	95.14	109.35	95.81	109.01	96.22
108.93	94.66	104.66	95.14	109.44	95.81	109.1	96.22
109.01	94.66	104.74	95.14	109.52	95.81	109.18	96.22
109.09	94.66	104.83	95.14	109.61	95.81	109.27	96.22
109.18	94.66	104.91	95.14	109.69	95.81	109.35	96.22
109.27	94.65	105	95.14	109.77	95.81	109.44	96.22
109.35	94.65	105.08	95.13	109.85	95.81	109.51	96.22
109.43	94.65	105.16	95.13	109.94	95.81	109.6	96.22
109.51	94.65	105.24	95.13	110.01	95.8	109.68	96.22
109.6	94.65	105.33	95.13	110.1	95.8	109.77	96.22
109.68	94.65	105.41	95.13	110.19	95.8	109.85	96.21
109.76	94.65	105.49	95.13	110.27	95.8	109.93	96.21
109.84	94.65	105.57	95.13	110.35	95.8	110.01	96.21
109.93	94.65	105.66	95.13	110.44	95.8	110.1	96.21
110.01	94.64	105.75	95.13	110.52	95.8	110.18	96.21
110.1	94.64	105.84	95.13	110.6	95.8	110.26	96.21
110.18	94.64	105.92	95.13	110.68	95.8	110.34	96.21
110.26	94.64	106	95.12	110.77	95.8	110.43	96.21
110.35	94.64	106.08	95.12	110.85	95.8	110.51	96.21
110.43	94.64	106.17	95.12	110.94	95.8	110.59	96.21
110.51	94.64	106.25	95.12	111.01	95.8	110.68	96.21
110.6	94.64	106.34	95.12	111.1	95.79	110.76	96.21
110.68	94.64	106.42	95.12	111.18	95.79	110.84	96.2
110.76	94.64	106.51	95.12	111.27	95.79	110.92	96.2
110.85	94.64	106.59	95.12	111.35	95.79	111.01	96.2
110.93	94.63	106.67	95.12	111.43	95.79	111.09	96.2
111.01	94.63	106.75	95.12	111.52	95.79	111.18	96.2
111.1	94.63	106.83	95.12	111.6	95.79	111.26	96.2
111.18	94.63	106.92	95.11	111.69	95.79	111.34	96.2
111.26	94.63	107	95.11	111.77	95.79	111.42	96.2
111.35	94.63	107.08	95.11	111.85	95.79	111.51	96.2
111.44	94.63	107.17	95.11	111.93	95.79	111.59	96.2
111.52	94.63	107.26	95.11	112.01	95.79	111.67	96.2
111.6	94.63	107.33	95.11	112.1	95.79	111.75	96.2
111.69	94.62	107.42	95.11	112.18	95.79	111.84	96.2
111.77	94.62	107.5	95.11	112.26	95.79	111.92	96.2
111.85	94.62	107.58	95.11	112.34	95.78	112.01	96.19
111.93	94.62	107.67	95.11	112.43	95.78	112.09	96.19
112.02	94.62	107.75	95.11	112.51	95.78	112.17	96.19
112.1	94.62	107.84	95.11	112.6	95.78	112.25	96.19
112.18	94.62	107.92	95.11	112.68	95.78	112.34	96.19
112.26	94.62	108.01	95.1	112.76	95.78	112.42	96.19
112.34	94.62	108.09	95.1	112.84	95.78	112.5	96.19
112.43	94.61	108.17	95.1	112.92	95.78	112.58	96.19
112.51	94.61	108.26	95.1	113.01	95.78	112.67	96.19
112.6	94.61	108.34	95.1	113.09	95.78	112.75	96.19
112.68	94.61	108.43	95.1	113.18	95.78	112.84	96.19
112.76	94.61	108.51	95.1	113.26	95.77	112.92	96.19
112.85	94.61	108.59	95.1	113.34	95.77	113	96.18
112.93	94.61	108.68	95.1	113.43	95.77	113.08	96.18
113.02	94.61	108.76	95.1	113.51	95.77	113.17	96.18
113.1	94.61	108.84	95.1	113.59	95.77	113.24	96.18
113.18	94.61	108.93	95.1	113.67	95.77	113.33	96.18
113.27	94.61	109.01	95.1	113.76	95.77	113.41	96.18
113.35	94.6	109.09	95.1	113.84	95.77	113.49	96.18
113.43	94.6	109.18	95.09	113.93	95.77	113.58	96.18
113.52	94.6	109.26	95.09	114	95.77	113.66	96.18
113.6	94.6	109.34	95.09	114.09	95.77	113.75	96.18
113.68	94.6	109.43	95.09	114.18	95.77	113.83	96.18
113.76	94.6	109.51	95.09	114.26	95.77	113.91	96.18
113.85	94.6	109.59	95.09	114.34	95.77	113.99	96.18
113.93	94.6	109.67	95.09	114.42	95.77	114.08	96.18
114.02	94.6	109.76	95.09	114.5	95.76	114.16	96.17
114.09	94.59	109.85	95.09	114.59	95.76	114.24	96.17
114.18	94.59	109.93	95.09	114.68	95.76	114.33	96.17
114.26	94.59	110.01	95.09	114.76	95.76	114.41	96.17
114.35	94.59	110.09	95.09	114.84	95.76	114.49	96.17
114.43	94.59	110.18	95.09	114.92	95.76	114.58	96.17
114.51	94.59	110.26	95.08	115.01	95.76	114.66	96.17
114.6	94.59	110.35	95.08	115.09	95.76	114.74	96.17
114.68	94.59	110.44	95.08	115.17	95.76	114.83	96.17
114.76	94.59	110.52	95.08	115.26	95.76	114.9	96.17
114.85	94.59	110.6	95.08	115.34	95.76	114.99	96.17
114.94	94.58	110.68	95.08	115.42	95.76	115.08	96.17
115.02	94.58	110.77	95.08	115.51	95.76	115.15	96.17
115.1	94.58	110.85	95.08	115.59	95.76	115.24	96.17
115.19	94.58	110.93	95.08	115.67	95.76	115.32	96.17
115.27	94.58	111.02	95.08	115.75	95.76	115.4	96.17
115.35	94.58	111.1	95.08	115.84	95.76	115.48	96.17
115.43	94.58	111.19	95.08	115.92	95.76	115.56	96.16
115.51	94.58	111.27	95.08	116.01	95.76	115.65	96.16
115.6	94.58	111.35	95.07	116.09	95.76	115.73	96.16
115.68	94.58	111.44	95.07	116.17	95.76	115.81	96.16
115.77	94.58	111.52	95.07	116.25	95.75	115.9	96.16
115.85	94.57	111.6	95.07	116.33	95.75	115.98	96.16
115.94	94.57	111.69	95.07	116.42	95.75	116.06	96.15
116.02	94.57	111.77	95.07	116.5	95.75	116.15	96.16
116.1	94.57	111.85	95.07	116.58	95.75	116.23	96.16
116.19	94.57	111.93	95.07	116.67	95.75	116.31	96.15
116.27	94.57	112.02	95.07	116.75	95.75	116.4	96.15
116.36	94.57	112.1	95.07	116.83	95.75	116.48	96.15
116.44	94.57	112.19	95.07	116.92	95.75	116.56	96.15
116.52	94.57	112.27	95.07	117	95.75	116.65	96.15
116.6	94.57	112.35	95.07	117.08	95.75	116.73	96.15
116.69	94.56	112.44	95.06	117.17	95.75	116.82	96.15
116.77	94.56	112.52	95.06	117.25	95.75	116.9	96.15
116.85	94.56	112.6	95.06	117.33	95.75	116.98	96.15
116.93	94.56	112.69	95.06	117.42	95.75	117.06	96.15
117.02	94.56	112.77	95.06	117.5	95.75	117.14	96.15
117.1	94.56	112.85	95.06	117.58	95.74	117.23	96.15
117.18	94.56	112.93	95.06	117.66	95.74	117.31	96.15
117.27	94.56	113.02	95.06	117.75	95.74	117.4	96.15
117.35	94.55	113.1	95.06	117.83	95.74	117.48	96.15
117.44	94.55	113.19	95.06	117.92	95.74	117.56	96.14
117.52	94.55	113.27	95.06	118.01	95.74	117.64	96.15
117.6	94.55	113.35	95.06	118.09	95.74	117.72	96.14
117.69	94.55	113.44	95.06	118.17	95.74	117.81	96.14
117.77	94.55	113.52	95.05	118.25	95.74	117.89	96.14
117.86	94.55	113.61	95.05	118.33	95.74	117.97	96.14
117.94	94.55	113.69	95.05	118.41	95.74	118.06	96.14
118.02	94.55	113.78	95.05	118.5	95.74	118.14	96.14
118.1	94.55	113.86	95.05	118.58	95.74	118.22	96.13
118.18	94.55	113.94	95.05	118.66	95.74	118.31	96.14
118.27	94.54	114.02	95.05	118.74	95.73	118.39	96.14
118.35	94.54	114.11	95.05	118.83	95.73	118.48	96.14
118.43	94.54	114.19	95.05	118.91	95.73	118.56	96.13
118.52	94.54	114.27	95.05	118.99	95.73	118.65	96.13
118.6	94.54	114.35	95.05	119.07	95.73	118.73	96.14
118.69	94.54	114.44	95.05	119.16	95.73	118.81	96.13
118.77	94.54	114.52	95.05	119.24	95.73	118.89	96.14
118.85	94.54	114.6	95.05	119.32	95.73	118.97	96.17
118.94	94.54	114.69	95.05	119.4	95.73	119.06	96.2
119.02	94.54	114.77	95.04	119.49	95.73	119.15	96.21
119.1	94.54	114.86	95.04	119.57	95.72	119.23	96.2
119.19	94.53	114.94	95.04	119.66	95.72	119.31	96.21
119.27	94.53	115.02	95.04	119.74	95.72	119.39	96.21
119.35	94.53	115.11	95.04	119.82	95.72	119.47	96.22
119.43	94.53	115.19	95.04	119.91	95.72	119.56	96.22
119.52	94.53	115.27	95.04	119.98	95.72	119.64	96.22
119.6	94.53	115.36	95.04	120.07	95.72	119.72	96.22
119.68	94.53	115.44	95.04	120.16	95.72	119.81	96.19
119.77	94.53	115.52	95.04	120.24	95.72	119.89	96.16
119.85	94.53	115.61	95.04	120.32	95.72	119.97	96.16
119.93	94.53	115.69	95.04	120.41	95.72	120.06	96.16
120.01	94.53	115.78	95.04	120.49	95.72	120.14	96.17
120.1	94.52	115.86	95.03	120.57	95.72	120.22	96.17
120.19	94.52	115.94	95.03	120.65	95.71	120.3	96.16
120.27	94.52	116.03	95.03	120.74	95.71	120.39	96.16
120.35	94.52	116.11	95.03	120.82	95.71	120.48	96.16
120.44	94.52	116.19	95.03	120.9	95.71	120.55	96.16
120.52	94.52	116.27	95.03	120.99	95.71	120.64	96.16
120.61	94.52	116.36	95.03	121.07	95.71	120.72	96.16
120.69	94.52	116.44	95.03	121.15	95.71	120.8	96.15
120.77	94.52	116.52	95.03	121.24	95.71	120.89	96.16
120.86	94.52	116.61	95.03	121.32	95.71	120.97	96.15
120.94	94.52	116.69	95.03	121.4	95.71	121.05	96.15
121.02	94.51	116.78	95.03	121.49	95.71	121.13	96.15
121.1	94.51	116.86	95.03	121.57	95.71	121.22	96.15
121.18	94.51	116.94	95.03	121.65	95.71	121.3	96.15
121.27	94.51	117.03	95.03	121.74	95.7	121.39	96.15
121.35	94.51	117.11	95.03	121.82	95.7	121.47	96.15
121.44	94.51	117.2	95.02	121.9	95.7	121.56	96.15
121.52	94.51	117.28	95.02	121.99	95.7	121.64	96.15
121.6	94.51	117.36	95.02	122.07	95.7	121.72	96.15
121.69	94.51	117.45	95.02	122.15	95.7	121.81	96.15
121.77	94.51	117.53	95.02	122.24	95.7	121.89	96.14
121.86	94.51	117.61	95.02	122.32	95.7	121.97	96.14
121.94	94.5	117.7	95.02	122.4	95.7	122.06	96.14
122.02	94.5	117.78	95.02	122.48	95.7	122.14	96.14
122.1	94.5	117.86	95.02	122.56	95.7	122.23	96.14
122.18	94.5	117.95	95.02	122.65	95.7	122.31	96.14
122.27	94.5	118.03	95.02	122.73	95.7	122.39	96.14
122.35	94.5	118.11	95.02	122.82	95.7	122.47	96.14
122.44	94.5	118.2	95.02	122.9	95.7	122.55	96.14
122.52	94.5	118.28	95.02	122.98	95.69	122.64	96.14
122.6	94.5	118.36	95.01	123.07	95.69	122.72	96.14
122.69	94.5	118.44	95.01	123.14	95.69	122.8	96.14
122.77	94.5	118.53	95.01	123.23	95.69	122.89	96.14
122.85	94.5	118.61	95.01	123.31	95.69	122.97	96.14
122.93	94.49	118.7	95.01	123.39	95.69	123.05	96.13
123.02	94.49	118.78	95.01	123.48	95.69	123.13	96.13
123.1	94.49	118.87	95.01	123.56	95.69	123.22	96.13
123.18	94.49	118.95	95.01	123.65	95.69	123.3	96.13
123.27	94.49	119.04	95.01	123.73	95.69	123.39	96.13
123.35	94.49	119.12	95.01	123.81	95.69	123.47	96.13
123.44	94.49	119.2	95.01	123.89	95.69	123.55	96.13
123.52	94.49	119.29	95.01	123.97	95.69	123.63	96.13
123.6	94.49	119.37	95.01	124.06	95.69	123.72	96.13
123.69	94.49	119.45	95.01	124.14	95.69	123.8	96.13
123.77	94.48	119.54	95.01	124.22	95.68	123.88	96.13
123.85	94.48	119.62	95.01	124.31	95.68	123.97	96.13
123.94	94.48	119.7	95.01	124.39	95.68	124.05	96.13
124.02	94.48	119.79	95.01	124.47	95.68	124.14	96.13
124.1	94.48	119.87	95	124.56	95.68	124.22	96.12
124.19	94.48	119.95	95	124.64	95.68	124.3	96.12
124.27	94.48	120.03	95	124.73	95.68	124.38	96.12
124.35	94.48	120.12	95	124.81	95.68	124.47	96.12
124.44	94.48	120.2	95	124.89	95.68	124.55	96.12
124.52	94.48	120.28	95	124.98	95.68	124.63	96.12
124.6	94.48	120.37	95	125.06	95.68	124.72	96.12
124.69	94.47	120.45	95	125.14	95.68	124.8	96.12
124.77	94.47	120.53	95	125.22	95.68	124.88	96.11
124.85	94.47	120.62	95	125.31	95.68	124.97	96.11
124.93	94.47	120.7	95	125.4	95.67	125.05	96.11
125.02	94.47	120.79	95	125.48	95.67	125.13	96.11
125.1	94.47	120.87	95	125.56	95.67	125.22	96.11
125.19	94.47	120.95	95	125.64	95.67	125.31	96.11
125.27	94.47	121.04	95	125.72	95.67	125.39	96.11
125.36	94.47	121.12	95	125.81	95.67	125.47	96.11
125.44	94.47	121.2	94.99	125.89	95.67	125.55	96.11
125.52	94.47	121.29	94.99	125.98	95.67	125.63	96.11
125.6	94.46	121.37	94.99	126.06	95.67	125.72	96.11
125.69	94.46	121.45	94.99	126.14	95.67	125.79	96.11
125.76	94.46	121.53	94.99	126.22	95.67	125.88	96.11
125.85	94.46	121.62	94.99	126.31	95.67	125.96	96.11
125.94	94.46	121.7	94.99	126.39	95.67	126.05	96.11
126.02	94.46	121.79	94.99	126.47	95.67	126.13	96.1
126.1	94.46	121.87	94.99	126.56	95.67	126.21	96.1
126.18	94.46	121.95	94.99	126.64	95.66	126.29	96.1
126.26	94.46	122.04	94.99	126.73	95.66	126.38	96.1
126.35	94.46	122.12	94.99	126.81	95.66	126.46	96.1
126.43	94.46	122.2	94.99	126.89	95.66	126.54	96.1
126.52	94.46	122.29	94.99	126.97	95.66	126.63	96.1
126.6	94.46	122.37	94.99	127.06	95.66	126.71	96.1
126.69	94.45	122.46	94.98	127.15	95.66	126.79	96.1
126.77	94.45	122.54	94.98	127.23	95.66	126.87	96.1
126.86	94.45	122.62	94.98	127.31	95.66	126.96	96.1
126.94	94.45	122.7	94.98	127.39	95.66	127.04	96.1
127.03	94.45	122.78	94.98	127.48	95.66	127.13	96.1
127.11	94.45	122.87	94.98	127.56	95.66	127.21	96.1
127.19	94.45	122.95	94.98	127.64	95.66	127.29	96.1
127.27	94.45	123.04	94.98	127.73	95.66	127.38	96.1
127.36	94.45	123.12	94.98	127.81	95.66	127.46	96.1
127.44	94.45	123.2	94.98	127.89	95.66	127.54	96.1
127.52	94.45	123.29	94.98	127.98	95.66	127.63	96.09
127.61	94.44	123.37	94.98	128.06	95.65	127.71	96.09
127.69	94.44	123.46	94.98	128.15	95.65	127.79	96.09
127.77	94.44	123.54	94.98	128.23	95.65	127.87	96.09
127.85	94.44	123.62	94.98	128.31	95.65	127.96	96.09
127.93	94.44	123.7	94.98	128.39	95.65	128.04	96.09
128.02	94.44	123.79	94.98	128.47	95.65	128.13	96.09
128.1	94.44	123.87	94.97	128.56	95.65	128.21	96.09
128.19	94.44	123.95	94.97	128.64	95.65	128.29	96.09
128.27	94.44	124.04	94.97	128.72	95.65	128.38	96.09
128.35	94.44	124.11	94.97	128.81	95.65	128.46	96.09
128.43	94.44	124.2	94.97	128.89	95.65	128.54	96.09
128.52	94.43	124.28	94.97	128.97	95.65	128.62	96.09
128.6	94.43	124.37	94.97	129.05	95.64	128.71	96.09
128.69	94.43	124.45	94.97	129.14	95.64	128.79	96.08
128.77	94.43	124.53	94.97	129.22	95.64	128.87	96.08
128.85	94.43	124.62	94.97	129.3	95.64	128.95	96.08
128.94	94.43	124.7	94.97	129.39	95.64	129.03	96.08
129.02	94.43	124.78	94.97	129.47	95.64	129.12	96.08
129.1	94.43	124.87	94.97	129.55	95.64	129.2	96.08
129.19	94.43	124.96	94.97	129.63	95.64	129.29	96.08
129.26	94.43	125.04	94.96	129.72	95.64	129.37	96.08
129.35	94.43	125.13	94.96	129.8	95.64	129.45	96.08
129.43	94.43	125.21	94.96	129.88	95.64	129.54	96.08
129.51	94.42	125.29	94.96	129.97	95.64	129.62	96.08
129.6	94.42	125.37	94.96	130.05	95.64	129.7	96.08
129.68	94.42	125.46	94.96	130.13	95.63	129.79	96.08
129.77	94.42	125.54	94.96	130.21	95.63	129.87	96.08
129.85	94.42	125.62	94.96	130.3	95.63	129.95	96.08
129.93	94.42	125.71	94.96	130.38	95.63	130.03	96.08
130.02	94.42	125.79	94.96	130.46	95.63	130.12	96.07
130.1	94.42	125.87	94.96	130.55	95.63	130.2	96.07
130.19	94.42	125.96	94.96	130.64	95.63	130.28	96.07
130.27	94.42	126.04	94.96	130.72	95.63	130.36	96.07
130.35	94.42	126.13	94.96	130.8	95.63	130.45	96.07
130.43	94.42	126.21	94.96	130.88	95.63	130.53	96.07
130.52	94.42	126.29	94.95	130.96	95.63	130.62	96.07
130.6	94.41	126.38	94.95	131.05	95.63	130.7	96.07
130.69	94.41	126.46	94.95	131.13	95.63	130.78	96.07
130.77	94.41	126.55	94.95	131.21	95.63	130.87	96.07
130.85	94.41	126.63	94.95	131.3	95.63	130.95	96.07
130.94	94.41	126.71	94.95	131.38	95.63	131.03	96.07
131.02	94.41	126.79	94.95	131.46	95.62	131.12	96.07
131.1	94.41	126.87	94.95	131.55	95.62	131.2	96.07
131.19	94.41	126.95	94.95	131.63	95.62	131.28	96.07
131.27	94.41	127.04	94.95	131.71	95.62	131.36	96.07
131.35	94.41	127.12	94.95	131.8	95.62	131.45	96.06
131.44	94.41	127.2	94.95	131.88	95.62	131.54	96.06
131.53	94.4	127.29	94.95	131.96	95.62	131.62	96.06
131.61	94.4	127.37	94.95	132.05	95.62	131.7	96.06
131.69	94.4	127.46	94.95	132.13	95.62	131.78	96.06
131.77	94.4	127.54	94.95	132.22	95.62	131.87	96.06
131.86	94.4	127.62	94.94	132.3	95.62	131.95	96.06
131.94	94.4	127.71	94.94	132.38	95.62	132.03	96.06
132.02	94.4	127.79	94.94	132.46	95.62	132.12	96.06
132.1	94.4	127.87	94.94	132.54	95.62	132.2	96.06
132.19	94.4	127.96	94.94	132.63	95.61	132.28	96.06
132.27	94.4	128.04	94.94	132.71	95.61	132.36	96.06
132.36	94.4	128.13	94.94	132.8	95.61	132.45	96.06
132.44	94.4	128.21	94.94	132.88	95.61	132.53	96.06
132.52	94.4	128.29	94.94	132.96	95.61	132.61	96.06
132.6	94.39	128.37	94.94	133.04	95.61	132.7	96.06
132.69	94.39	128.46	94.94	133.13	95.61	132.78	96.06
132.77	94.39	128.54	94.94	133.21	95.61	132.86	96.05
132.85	94.39	128.63	94.94	133.3	95.61	132.94	96.05
132.93	94.39	128.71	94.94	133.38	95.61	133.03	96.05
133.02	94.39	128.79	94.94	133.46	95.61	133.11	96.05
133.1	94.39	128.87	94.94	133.55	95.61	133.19	96.05
133.19	94.39	128.95	94.94	133.63	95.61	133.27	96.05
133.27	94.39	129.05	94.94	133.72	95.61	133.36	96.05
133.35	94.39	129.13	94.94	133.8	95.61	133.44	96.05
133.43	94.39	129.21	94.93	133.88	95.61	133.52	96.05
133.52	94.39	129.29	94.93	133.96	95.6	133.61	96.05
133.6	94.38	129.37	94.93	134.04	95.6	133.69	96.05
133.68	94.38	129.45	94.93	134.13	95.6	133.78	96.05
133.77	94.38	129.54	94.93	134.21	95.6	133.86	96.05
133.86	94.38	129.62	94.93	134.29	95.6	133.94	96.05
133.94	94.38	129.71	94.93	134.38	95.6	134.02	96.05
134.03	94.38	129.79	94.93	134.46	95.6	134.11	96.05
134.11	94.38	129.87	94.93	134.54	95.6	134.19	96.05
134.19	94.38	129.95	94.93	134.63	95.6	134.27	96.05
134.28	94.38	130.04	94.93	134.71	95.6	134.35	96.05
134.36	94.38	130.12	94.93	134.79	95.6	134.44	96.05
134.44	94.38	130.2	94.93	134.88	95.6	134.52	96.05
134.53	94.38	130.28	94.93	134.96	95.6	134.61	96.05
134.61	94.37	130.37	94.93	135.04	95.6	134.68	96.04
134.69	94.37	130.45	94.92	135.13	95.6	134.77	96.04
134.77	94.37	130.53	94.92	135.21	95.6	134.85	96.04
134.86	94.37	130.62	94.92	135.29	95.6	134.93	96.04
134.94	94.37	130.7	94.92	135.38	95.59	135.02	96.04
135.02	94.37	130.78	94.92	135.46	95.59	135.1	96.04
135.1	94.37	130.86	94.92	135.54	95.59	135.19	96.04
135.19	94.37	130.95	94.92	135.62	95.59	135.27	96.04
135.28	94.37	131.03	94.92	135.71	95.59	135.35	96.04
135.36	94.37	131.12	94.92	135.79	95.59	135.44	96.03
135.44	94.37	131.2	94.92	135.87	95.59	135.52	96.03
135.52	94.37	131.28	94.92	135.95	95.59	135.6	96.03
135.61	94.37	131.36	94.92	136.04	95.59	135.69	96.03
135.69	94.36	131.45	94.92	136.12	95.59	135.77	96.03
135.78	94.36	131.53	94.92	136.21	95.59	135.85	96.03
135.85	94.36	131.62	94.92	136.29	95.59	135.93	96.03
135.94	94.36	131.7	94.92	136.37	95.59	136.02	96.03
136.02	94.36	131.79	94.91	136.46	95.59	136.1	96.03
136.1	94.36	131.87	94.91	136.54	95.59	136.18	96.03
136.18	94.36	131.95	94.91	136.62	95.59	136.27	96.03
136.26	94.36	132.04	94.91	136.7	95.59	136.35	96.03
136.35	94.36	132.12	94.91	136.79	95.58	136.43	96.03
136.43	94.36	132.2	94.91	136.87	95.58	136.51	96.03
136.51	94.36	132.28	94.91	136.95	95.58	136.6	96.02
136.6	94.36	132.37	94.91	137.04	95.58	136.68	96.02
136.68	94.35	132.45	94.91	137.12	95.58	136.76	96.02
136.77	94.35	132.54	94.91	137.21	95.58	136.85	96.02
136.85	94.35	132.62	94.91	137.29	95.58	136.93	96.02
136.93	94.35	132.7	94.91	137.37	95.58	137.02	96.02
137.02	94.35	132.78	94.91	137.45	95.58	137.1	96.02
137.1	94.35	132.87	94.91	137.54	95.58	137.18	96.02
137.18	94.35	132.96	94.91	137.62	95.58	137.27	96.02
137.27	94.35	133.04	94.91	137.7	95.58	137.35	96.02
137.35	94.35	133.12	94.91	137.78	95.58	137.43	96.02
137.43	94.35	133.2	94.91	137.87	95.58	137.51	96.02
137.52	94.35	133.29	94.9	137.96	95.58	137.6	96.02
137.6	94.34	133.37	94.9	138.04	95.58	137.68	96.02
137.68	94.34	133.45	94.9	138.12	95.57	137.76	96.02
137.77	94.34	133.54	94.9	138.2	95.57	137.84	96.02
137.85	94.34	133.62	94.9	138.28	95.57	137.92	96.01
137.93	94.34	133.7	94.9	138.37	95.57	138.01	96.01
138.02	94.34	133.79	94.9	138.45	95.57	138.09	96.01
138.1	94.34	133.87	94.9	138.53	95.57	138.17	96.01
138.18	94.34	133.95	94.9	138.62	95.57	138.26	96.01
138.27	94.34	134.03	94.9	138.7	95.57	138.34	96.01
138.36	94.34	134.12	94.9	138.78	95.57	138.42	96.01
138.44	94.34	134.2	94.9	138.86	95.57	138.51	96.01
138.52	94.34	134.29	94.9	138.95	95.57	138.58	96.01
138.6	94.34	134.37	94.9	139.03	95.57	138.67	96.01
138.68	94.33	134.45	94.9	139.11	95.57	138.76	96.01
138.77	94.33	134.54	94.9	139.2	95.57	138.84	96.01
138.85	94.33	134.62	94.9	139.28	95.56	138.92	96.01
138.94	94.33	134.7	94.89	139.36	95.56	139	96.01
139.02	94.33	134.78	94.89	139.45	95.56	139.09	96.01
139.1	94.33	134.87	94.89	139.53	95.56	139.17	96.01
139.19	94.33	134.95	94.89	139.62	95.56	139.25	96.01
139.27	94.33	135.04	94.89	139.7	95.56	139.34	96.01
139.36	94.33	135.12	94.89	139.78	95.56	139.42	96.01
139.44	94.33	135.2	94.89	139.87	95.56	139.5	96.01
139.52	94.33	135.28	94.89	139.95	95.56	139.58	96.01
139.61	94.33	135.37	94.89	140.03	95.56	139.67	96.01
139.69	94.33	135.45	94.89	140.11	95.56	139.75	96.01
139.77	94.32	135.53	94.89	140.2	95.56	139.84	96.01
139.86	94.32	135.61	94.89	140.28	95.56	139.92	96
139.94	94.32	135.7	94.89	140.36	95.56	140	96
140.02	94.32	135.78	94.89	140.44	95.56	140.08	96
140.11	94.32	135.87	94.89	140.52	95.56	140.17	96
140.19	94.32	135.95	94.88	140.61	95.55	140.25	96
140.27	94.32	136.03	94.88	140.69	95.55	140.33	96
140.35	94.32	136.11	94.88	140.77	95.55	140.41	96
140.44	94.32	136.2	94.88	140.86	95.55	140.5	96
140.53	94.32	136.28	94.88	140.94	95.55	140.58	96
140.61	94.32	136.36	94.88	141.02	95.55	140.66	96
140.69	94.32	136.44	94.88	141.11	95.55	140.75	96
140.77	94.31	136.53	94.88	141.19	95.55	140.83	96
140.85	94.31	136.61	94.88	141.28	95.55	140.91	96
140.94	94.31	136.69	94.88	141.36	95.55	141	96
141.02	94.31	136.78	94.88	141.44	95.55	141.08	95.99
141.11	94.31	136.86	94.88	141.52	95.55	141.16	95.99
141.18	94.31	136.94	94.88	141.61	95.55	141.24	95.99
141.26	94.31	137.03	94.88	141.69	95.55	141.33	95.99
141.35	94.31	137.11	94.88	141.78	95.55	141.41	95.99
141.44	94.31	137.19	94.88	141.86	95.55	141.49	95.99
141.52	94.31	137.28	94.88	141.94	95.55	141.58	95.99
141.6	94.31	137.36	94.88	142.03	95.54	141.66	95.99
141.68	94.31	137.44	94.87	142.11	95.54	141.74	95.99
141.77	94.3	137.52	94.87	142.19	95.54	141.83	95.99
141.85	94.3	137.61	94.87	142.27	95.54	141.92	95.99
141.93	94.3	137.69	94.87	142.36	95.54	142	95.99
142.02	94.3	137.77	94.87	142.45	95.54	142.08	95.99
142.1	94.3	137.86	94.87	142.53	95.54	142.16	95.99
142.19	94.3	137.94	94.87	142.61	95.54	142.25	95.99
142.27	94.3	138.02	94.87	142.69	95.54	142.33	95.99
142.35	94.3	138.11	94.87	142.77	95.54	142.41	95.98
142.44	94.3	138.19	94.87	142.85	95.54	142.5	95.98
142.52	94.3	138.28	94.87	142.94	95.54	142.58	95.98
142.61	94.3	138.36	94.87	143.02	95.54	142.66	95.98
142.68	94.3	138.44	94.87	143.11	95.54	142.75	95.98
142.77	94.3	138.52	94.86	143.19	95.54	142.83	95.98
142.85	94.29	138.6	94.86	143.27	95.54	142.92	95.98
142.93	94.29	138.69	94.86	143.35	95.53	142.99	95.98
143.02	94.29	138.77	94.86	143.44	95.53	143.07	95.98
143.1	94.29	138.85	94.86	143.52	95.53	143.16	95.98
143.19	94.29	138.94	94.86	143.61	95.53	143.24	95.98
143.27	94.29	139.02	94.86	143.69	95.53	143.33	95.98
143.35	94.29	139.1	94.86	143.77	95.53	143.41	95.98
143.44	94.29	139.18	94.86	143.85	95.53	143.49	95.98
143.52	94.29	139.27	94.86	143.93	95.53	143.58	95.98
143.6	94.29	139.36	94.86	144.02	95.53	143.66	95.98
143.69	94.29	139.44	94.86	144.09	95.53	143.75	95.97
143.76	94.29	139.52	94.86	144.18	95.53	143.83	95.97
143.85	94.28	139.6	94.86	144.26	95.53	143.91	95.97
143.94	94.28	139.68	94.86	144.35	95.53	143.99	95.97
144.02	94.28	139.77	94.86	144.43	95.53	144.07	95.97
144.09	94.28	139.85	94.86	144.52	95.53	144.16	95.97
144.18	94.28	139.94	94.86	144.6	95.53	144.24	95.97
144.26	94.28	140.02	94.86	144.69	95.52	144.32	95.97
144.34	94.28	140.1	94.86	144.77	95.52	144.41	95.97
144.43	94.28	140.18	94.85	144.85	95.52	144.49	95.97
144.51	94.28	140.27	94.85	144.94	95.52	144.57	95.97
144.59	94.28	140.35	94.85	145.02	95.52	144.66	95.97
144.68	94.28	140.44	94.85	145.1	95.52	144.74	95.97
144.76	94.28	140.52	94.85	145.18	95.52	144.82	95.97
144.85	94.28	140.6	94.85	145.27	95.52	144.91	95.97
144.93	94.27	140.68	94.85	145.35	95.52	144.99	95.97
145.01	94.27	140.77	94.85	145.43	95.52	145.07	95.96
145.09	94.27	140.85	94.85	145.52	95.52	145.15	95.96
145.17	94.27	140.93	94.85	145.6	95.52	145.24	95.96
145.25	94.27	141.02	94.85	145.69	95.52	145.32	95.96
145.34	94.27	141.1	94.85	145.76	95.52	145.41	95.96
145.42	94.27	141.18	94.85	145.85	95.52	145.49	95.96
145.51	94.27	141.27	94.85	145.93	95.52	145.57	95.96
145.59	94.27	141.35	94.85	146.01	95.52	145.66	95.96
145.67	94.27	141.44	94.85	146.09	95.52	145.74	95.96
145.76	94.27	141.52	94.85	146.18	95.51	145.82	95.96
145.84	94.27	141.61	94.84	146.26	95.51	145.91	95.96
145.92	94.27	141.69	94.84	146.35	95.51	145.99	95.96
146.01	94.26	141.77	94.84	146.43	95.51	146.07	95.96
146.1	94.26	141.86	94.84	146.52	95.51	146.15	95.96
146.18	94.26	141.95	94.84	146.6	95.51	146.24	95.95
146.26	94.26	142.03	94.84	146.68	95.51	146.32	95.95
146.34	94.26	142.11	94.84	146.76	95.51	146.4	95.95
146.42	94.26	142.19	94.84	146.84	95.51	146.49	95.95
146.51	94.26	142.27	94.84	146.93	95.51	146.57	95.95
146.59	94.26	142.35	94.84	147.01	95.51	146.65	95.95
146.67	94.26	142.44	94.84	147.1	95.51	146.74	95.95
146.76	94.26	142.52	94.84	147.18	95.51	146.83	95.95
146.85	94.26	142.6	94.84	147.26	95.51	146.91	95.95
146.92	94.26	142.69	94.84	147.34	95.51	146.99	95.95
147.01	94.26	142.77	94.84	147.42	95.5	147.07	95.95
147.09	94.25	142.85	94.84	147.51	95.5	147.16	95.95
147.18	94.25	142.94	94.84	147.58	95.5	147.23	95.95
147.25	94.25	143.02	94.83	147.67	95.5	147.32	95.95
147.34	94.25	143.1	94.83	147.76	95.5	147.41	95.95
147.42	94.25	143.19	94.83	147.84	95.5	147.48	95.94
147.51	94.25	143.27	94.83	147.93	95.5	147.57	95.94
147.59	94.25	143.35	94.83	148.01	95.5	147.65	95.94
147.67	94.25	143.44	94.83	148.09	95.5	147.74	95.94
147.76	94.25	143.52	94.83	148.17	95.5	147.82	95.94
147.84	94.25	143.61	94.83	148.26	95.5	147.91	95.94
147.92	94.25	143.69	94.83	148.35	95.5	147.99	95.94
148	94.25	143.77	94.83	148.43	95.5	148.07	95.94
148.08	94.24	143.86	94.83	148.51	95.5	148.15	95.94
148.17	94.24	143.94	94.83	148.6	95.5	148.24	95.94
148.25	94.24	144.03	94.83	148.68	95.49	148.32	95.94
148.34	94.24	144.11	94.83	148.76	95.49	148.4	95.94
148.42	94.24	144.19	94.83	148.85	95.49	148.48	95.94
148.5	94.24	144.28	94.83	148.93	95.49	148.57	95.94
148.58	94.24	144.36	94.82	149.01	95.49	148.65	95.93
148.67	94.24	144.44	94.82	149.1	95.49	148.73	95.93
148.75	94.24	144.52	94.82	149.18	95.49	148.82	95.93
148.83	94.24	144.61	94.82	149.26	95.49	148.9	95.93
148.91	94.24	144.69	94.82	149.34	95.49	148.98	95.93
149	94.24	144.77	94.82	149.43	95.49	149.06	95.93
149.08	94.24	144.86	94.82	149.51	95.49	149.15	95.93
149.17	94.23	144.94	94.82	149.59	95.49	149.23	95.93
149.25	94.23	145.02	94.82	149.67	95.49	149.31	95.93
149.33	94.23	145.1	94.82	149.76	95.49	149.4	95.93
149.42	94.23	145.19	94.82	149.84	95.49	149.48	95.93
149.5	94.23	145.27	94.82	149.92	95.49	149.56	95.93
149.58	94.23	145.35	94.82	150	95.49	149.65	95.93
149.67	94.23	145.44	94.82	150.09	95.48	149.73	95.93
149.75	94.23	145.52	94.82	150.18	95.48	149.81	95.93
149.83	94.23	145.6	94.82	150.26	95.48	149.89	95.92
149.91	94.23	145.69	94.81	150.34	95.48	149.98	95.92
150	94.23	145.76	94.81	150.42	95.48	150.06	95.92
150.08	94.23	145.85	94.81	150.51	95.48	150.15	95.92
150.16	94.23	145.93	94.81	150.59	95.48	150.23	95.92
150.25	94.22	146.02	94.81	150.67	95.48	150.31	95.92
150.33	94.22	146.1	94.81	150.75	95.48	150.39	95.92
150.41	94.22	146.19	94.81	150.83	95.48	150.48	95.92
150.5	94.22	146.27	94.81	150.92	95.48	150.56	95.92
150.57	94.22	146.35	94.81	151	95.48	150.65	95.92
150.66	94.22	146.44	94.81	151.09	95.48	150.73	95.92
150.74	94.22	146.52	94.81	151.17	95.48	150.81	95.92
150.83	94.22	146.6	94.81	151.25	95.48	150.89	95.92
150.91	94.22	146.69	94.81	151.34	95.48	150.98	95.92
151	94.22	146.77	94.81	151.42	95.48	151.06	95.92
151.08	94.22	146.85	94.81	151.5	95.47	151.15	95.92
151.16	94.22	146.93	94.81	151.58	95.47	151.23	95.91
151.24	94.22	147.02	94.81	151.67	95.47	151.31	95.91
151.33	94.21	147.1	94.8	151.75	95.47	151.39	95.91
151.41	94.21	147.18	94.8	151.83	95.47	151.48	95.91
151.49	94.21	147.27	94.8	151.92	95.47	151.56	95.91
151.57	94.21	147.35	94.8	152	95.47	151.64	95.91
151.66	94.21	147.43	94.8	152.09	95.47	151.73	95.91
151.74	94.21	147.52	94.8	152.17	95.47	151.81	95.91
151.82	94.21	147.6	94.8	152.26	95.47	151.9	95.91
151.91	94.21	147.68	94.8	152.34	95.47	151.98	95.91
151.99	94.21	147.76	94.8	152.42	95.47	152.06	95.91
152.08	94.21	147.85	94.8	152.5	95.47	152.14	95.91
152.16	94.21	147.94	94.8	152.59	95.47	152.22	95.91
152.24	94.21	148.01	94.8	152.67	95.47	152.3	95.91
152.33	94.2	148.1	94.8	152.75	95.46	152.39	95.91
152.41	94.2	148.18	94.8	152.83	95.46	152.47	95.91
152.5	94.2	148.27	94.8	152.91	95.46	152.55	95.9
152.58	94.2	148.35	94.8	153	95.46	152.64	95.9
152.65	94.2	148.44	94.8	153.08	95.46	152.72	95.9
152.74	94.2	148.52	94.8	153.17	95.46	152.81	95.9
152.83	94.2	148.6	94.8	153.25	95.46	152.89	95.9
152.91	94.2	148.68	94.79	153.33	95.46	152.97	95.9
153	94.2	148.76	94.79	153.41	95.46	153.05	95.9
153.08	94.2	148.85	94.79	153.49	95.46	153.13	95.9
153.16	94.2	148.93	94.79	153.58	95.46	153.22	95.9
153.25	94.19	149.01	94.79	153.66	95.46	153.31	95.9
153.33	94.19	149.1	94.79	153.75	95.46	153.39	95.9
153.41	94.19	149.18	94.79	153.83	95.46	153.47	95.9
153.5	94.19	149.26	94.79	153.91	95.46	153.55	95.9
153.58	94.19	149.35	94.79	153.99	95.46	153.63	95.9
153.66	94.19	149.43	94.79	154.08	95.46	153.72	95.9
153.74	94.19	149.51	94.79	154.16	95.46	153.8	95.9
153.83	94.19	149.6	94.79	154.25	95.45	153.89	95.9
153.91	94.19	149.69	94.79	154.33	95.45	153.97	95.89
153.99	94.19	149.76	94.79	154.41	95.45	154.05	95.89
154.08	94.19	149.85	94.79	154.49	95.45	154.14	95.89
154.16	94.19	149.93	94.79	154.58	95.45	154.22	95.89
154.24	94.19	150.02	94.79	154.66	95.45	154.3	95.89
154.33	94.19	150.1	94.78	154.74	95.45	154.38	95.89
154.41	94.18	150.18	94.78	154.83	95.45	154.46	95.89
154.49	94.18	150.27	94.78	154.91	95.45	154.55	95.89
154.57	94.18	150.35	94.78	155	95.45	154.63	95.89
154.66	94.18	150.43	94.78	155.08	95.45	154.72	95.89
154.74	94.18	150.51	94.78	155.16	95.45	154.8	95.89
154.82	94.18	150.6	94.78	155.24	95.45	154.89	95.89
154.9	94.18	150.68	94.78	155.32	95.45	154.97	95.89
154.99	94.18	150.77	94.78	155.41	95.45	155.05	95.89
155.08	94.18	150.85	94.78	155.5	95.45	155.13	95.89
155.16	94.18	150.94	94.78	155.57	95.45	155.22	95.89
155.24	94.18	151.02	94.78	155.66	95.45	155.3	95.89
155.33	94.17	151.1	94.78	155.74	95.45	155.38	95.88
155.41	94.17	151.18	94.78	155.83	95.44	155.47	95.88
155.49	94.17	151.27	94.78	155.91	95.44	155.55	95.88
155.57	94.17	151.36	94.77	155.99	95.44	155.63	95.88
155.66	94.17	151.44	94.77	156.07	95.44	155.72	95.88
155.74	94.17	151.52	94.77	156.16	95.44	155.8	95.88
155.83	94.17	151.6	94.77	156.24	95.44	155.88	95.88
155.91	94.17	151.68	94.77	156.33	95.44	155.96	95.88
155.99	94.17	151.77	94.77	156.41	95.44	156.05	95.88
156.07	94.17	151.85	94.77	156.49	95.44	156.13	95.88
156.16	94.17	151.94	94.77	156.57	95.44	156.21	95.88
156.24	94.17	152.02	94.77	156.66	95.44	156.29	95.88
156.32	94.17	152.1	94.77	156.74	95.44	156.38	95.88
156.41	94.16	152.19	94.77	156.82	95.44	156.46	95.88
156.49	94.16	152.27	94.77	156.91	95.44	156.54	95.88
156.57	94.16	152.35	94.77	156.99	95.43	156.63	95.87
156.66	94.16	152.44	94.77	157.07	95.43	156.71	95.87
156.74	94.16	152.52	94.77	157.15	95.43	156.79	95.87
156.83	94.16	152.6	94.77	157.23	95.43	156.88	95.87
156.91	94.16	152.69	94.77	157.32	95.43	156.96	95.87
156.99	94.16	152.77	94.77	157.41	95.43	157.04	95.87
157.07	94.16	152.85	94.77	157.49	95.43	157.13	95.87
157.16	94.16	152.94	94.76	157.57	95.43	157.21	95.87
157.24	94.16	153.02	94.76	157.66	95.43	157.29	95.87
157.32	94.16	153.11	94.76	157.74	95.43	157.37	95.87
157.4	94.15	153.19	94.76	157.82	95.43	157.46	95.87
157.49	94.15	153.27	94.76	157.9	95.43	157.54	95.87
157.57	94.15	153.35	94.76	157.99	95.43	157.63	95.87
157.65	94.15	153.44	94.76	158.06	95.43	157.71	95.87
157.74	94.15	153.52	94.76	158.15	95.43	157.79	95.87
157.82	94.15	153.6	94.76	158.23	95.42	157.87	95.86
157.9	94.15	153.69	94.76	158.32	95.42	157.96	95.86
157.99	94.15	153.77	94.76	158.4	95.42	158.04	95.86
158.07	94.15	153.85	94.76	158.49	95.42	158.12	95.86
158.16	94.15	153.93	94.76	158.57	95.42	158.2	95.86
158.24	94.15	154.01	94.76	158.66	95.42	158.29	95.86
158.32	94.15	154.1	94.75	158.73	95.42	158.37	95.86
158.41	94.14	154.19	94.75	158.82	95.42	158.46	95.86
158.49	94.14	154.26	94.75	158.9	95.42	158.54	95.86
158.57	94.14	154.35	94.75	158.98	95.42	158.62	95.86
158.66	94.14	154.43	94.75	159.07	95.42	158.71	95.86
158.74	94.14	154.52	94.75	159.15	95.42	158.79	95.86
158.82	94.14	154.6	94.75	159.23	95.42	158.87	95.86
158.9	94.14	154.68	94.75	159.32	95.42	158.95	95.86
158.99	94.14	154.76	94.75	159.4	95.42	159.03	95.86
159.07	94.14	154.85	94.75	159.49	95.42	159.12	95.86
159.16	94.14	154.94	94.75	159.56	95.42	159.2	95.86
159.24	94.14	155.02	94.75	159.65	95.42	159.29	95.85
159.32	94.14	155.1	94.75	159.73	95.42	159.37	95.85
159.41	94.14	155.19	94.75	159.82	95.41	159.45	95.85
159.5	94.13	155.27	94.74	159.9	95.41	159.54	95.85
159.57	94.13	155.35	94.74	159.99	95.41	159.63	95.85
159.66	94.13	155.43	94.74	160.07	95.41	159.71	95.85
159.74	94.13	155.51	94.74	160.15	95.41	159.79	95.85
159.82	94.13	155.59	94.74	160.23	95.41	159.87	95.85
159.9	94.13	155.68	94.74	160.32	95.41	159.96	95.85
159.99	94.13	155.76	94.74	160.4	95.41	160.04	95.85
160.07	94.13	155.84	94.74	160.49	95.41	160.12	95.85
160.16	94.13	155.93	94.74	160.57	95.41	160.21	95.85
160.24	94.13	156.01	94.74	160.65	95.41	160.29	95.85
160.33	94.13	156.09	94.74	160.73	95.41	160.37	95.85
160.41	94.12	156.17	94.74	160.82	95.41	160.45	95.84
160.49	94.12	156.26	94.74	160.89	95.41	160.54	95.84
160.57	94.12	156.34	94.74	160.98	95.4	160.62	95.84
160.66	94.12	156.43	94.74	161.06	95.4	160.7	95.84
160.74	94.12	156.51	94.73	161.15	95.4	160.79	95.84
160.82	94.12	156.6	94.73	161.23	95.4	160.87	95.84
160.91	94.12	156.68	94.73	161.32	95.4	160.95	95.84
160.99	94.12	156.76	94.73	161.4	95.4	161.04	95.84
161.07	94.12	156.84	94.73	161.49	95.4	161.12	95.84
161.16	94.12	156.93	94.73	161.56	95.4	161.2	95.84
161.24	94.12	157.01	94.73	161.65	95.4	161.28	95.84
161.32	94.12	157.09	94.73	161.73	95.4	161.37	95.84
161.4	94.12	157.17	94.73	161.82	95.4	161.45	95.84
161.49	94.12	157.26	94.73	161.9	95.4	161.54	95.84
161.57	94.12	157.34	94.73	161.98	95.4	161.62	95.83
161.66	94.12	157.43	94.73	162.07	95.4	161.7	95.83
161.74	94.12	157.51	94.73	162.15	95.4	161.78	95.83
161.82	94.11	157.59	94.73	162.23	95.4	161.87	95.83
161.91	94.11	157.68	94.73	162.31	95.4	161.95	95.83
161.99	94.11	157.76	94.73	162.4	95.39	162.03	95.83
162.07	94.11	157.85	94.73	162.48	95.39	162.12	95.83
162.16	94.11	157.93	94.73	162.56	95.39	162.2	95.83
162.24	94.11	158.01	94.72	162.65	95.39	162.28	95.83
162.32	94.11	158.09	94.72	162.73	95.39	162.37	95.83
162.41	94.11	158.17	94.72	162.82	95.39	162.45	95.83
162.5	94.1	158.26	94.72	162.9	95.39	162.53	95.83
162.58	94.1	158.34	94.72	162.98	95.39	162.62	95.83
162.66	94.1	158.43	94.72	163.06	95.39	162.7	95.83
162.74	94.1	158.51	94.72	163.15	95.39	162.79	95.83
162.83	94.1	158.59	94.72	163.23	95.39	162.87	95.83
162.91	94.1	158.68	94.72	163.32	95.39	162.95	95.82
163	94.1	158.76	94.72	163.4	95.38	163.03	95.82
163.08	94.1	158.84	94.72	163.49	95.38	163.11	95.82
163.16	94.1	158.93	94.72	163.57	95.38	163.2	95.82
163.24	94.1	159.01	94.72	163.65	95.38	163.28	95.82
163.33	94.09	159.09	94.72	163.73	95.38	163.36	95.82
163.41	94.09	159.17	94.72	163.81	95.38	163.45	95.82
163.49	94.09	159.25	94.72	163.89	95.38	163.53	95.82
163.57	94.09	159.34	94.72	163.98	95.38	163.61	95.82
163.66	94.09	159.43	94.71	164.06	95.38	163.69	95.82
163.74	94.09	159.51	94.71	164.15	95.38	163.78	95.82
163.83	94.09	159.59	94.71	164.23	95.38	163.85	95.82
163.91	94.09	159.67	94.71	164.32	95.38	163.94	95.82
163.99	94.09	159.75	94.71	164.4	95.38	164.03	95.82
164.07	94.09	159.84	94.71	164.48	95.38	164.11	95.82
164.16	94.09	159.92	94.71	164.57	95.38	164.19	95.82
164.24	94.09	160.01	94.71	164.65	95.38	164.28	95.81
164.33	94.08	160.09	94.71	164.73	95.38	164.36	95.81
164.41	94.08	160.17	94.71	164.81	95.37	164.44	95.81
164.49	94.08	160.25	94.71	164.89	95.37	164.53	95.81
164.57	94.08	160.34	94.71	164.98	95.37	164.61	95.81
164.66	94.08	160.42	94.71	165.06	95.37	164.69	95.81
164.74	94.08	160.51	94.71	165.15	95.37	164.78	95.81
164.82	94.08	160.59	94.71	165.23	95.37	164.86	95.81
164.9	94.08	160.67	94.7	165.31	95.37	164.94	95.81
164.99	94.08	160.76	94.7	165.4	95.37	165.03	95.81
165.08	94.08	160.84	94.7	165.48	95.37	165.11	95.81
165.16	94.08	160.93	94.7	165.56	95.37	165.19	95.8
165.24	94.08	161.01	94.7	165.64	95.37	165.27	95.8
165.33	94.07	161.09	94.7	165.73	95.37	165.35	95.8
165.41	94.07	161.18	94.7	165.81	95.37	165.44	95.8
165.49	94.07	161.26	94.7	165.89	95.37	165.53	95.8
165.57	94.07	161.34	94.7	165.97	95.37	165.61	95.8
165.66	94.07	161.42	94.7	166.06	95.36	165.69	95.8
165.74	94.07	161.51	94.7	166.14	95.36	165.77	95.8
165.83	94.07	161.59	94.7	166.23	95.36	165.86	95.8
165.9	94.07	161.67	94.7	166.31	95.36	165.94	95.8
165.99	94.07	161.76	94.7	166.39	95.36	166.02	95.8
166.07	94.07	161.84	94.7	166.47	95.36	166.1	95.8
166.15	94.07	161.92	94.7	166.56	95.36	166.18	95.8
166.24	94.06	162.01	94.7	166.64	95.36	166.26	95.8
166.32	94.06	162.09	94.7	166.73	95.36	166.35	95.8
166.4	94.06	162.17	94.7	166.81	95.36	166.43	95.8
166.49	94.06	162.25	94.69	166.89	95.36	166.51	95.8
166.57	94.06	162.34	94.69	166.98	95.36	166.6	95.8
166.66	94.06	162.42	94.69	167.06	95.36	166.68	95.79
166.74	94.06	162.5	94.69	167.15	95.36	166.77	95.79
166.82	94.06	162.59	94.69	167.22	95.36	166.85	95.79
166.9	94.06	162.67	94.69	167.31	95.36	166.94	95.79
166.99	94.06	162.76	94.69	167.39	95.36	167.02	95.79
167.08	94.06	162.84	94.69	167.47	95.36	167.1	95.79
167.16	94.05	162.92	94.69	167.56	95.36	167.19	95.79
167.24	94.05	163.01	94.69	167.65	95.35	167.27	95.79
167.32	94.05	163.09	94.69	167.73	95.35	167.35	95.79
167.41	94.05	163.17	94.68	167.81	95.35	167.43	95.79
167.49	94.05	163.26	94.68	167.89	95.35	167.51	95.79
167.57	94.05	163.34	94.68	167.98	95.35	167.6	95.79
167.66	94.05	163.42	94.68	168.06	95.35	167.68	95.79
167.74	94.05	163.5	94.68	168.14	95.35	167.76	95.79
167.82	94.05	163.59	94.68	168.22	95.35	167.85	95.79
167.91	94.05	163.67	94.68	168.3	95.35	167.93	95.79
167.99	94.05	163.75	94.68	168.39	95.35	168.02	95.78
168.08	94.04	163.84	94.68	168.47	95.35	168.1	95.78
168.16	94.04	163.92	94.68	168.55	95.35	168.18	95.78
168.24	94.04	164	94.68	168.64	95.35	168.26	95.78
168.32	94.04	164.08	94.68	168.72	95.35	168.35	95.78
168.4	94.04	164.17	94.68	168.8	95.35	168.43	95.78
168.48	94.04	164.25	94.68	168.89	95.35	168.51	95.78
168.57	94.04	164.34	94.68	168.97	95.35	168.6	95.78
168.65	94.04	164.42	94.68	169.05	95.34	168.68	95.78
168.73	94.04	164.5	94.68	169.13	95.34	168.76	95.78
168.82	94.04	164.59	94.68	169.22	95.34	168.84	95.78
168.9	94.04	164.67	94.68	169.3	95.34	168.93	95.78
168.98	94.04	164.75	94.67	169.38	95.34	169.01	95.77
169.06	94.03	164.84	94.67	169.47	95.34	169.1	95.77
169.15	94.03	164.92	94.67	169.55	95.34	169.18	95.77
169.23	94.03	165	94.67	169.64	95.34	169.26	95.77
169.31	94.03	165.08	94.67	169.72	95.34	169.35	95.77
169.4	94.03	165.17	94.67	169.8	95.34	169.43	95.77
169.48	94.03	165.25	94.67	169.88	95.34	169.51	95.77
169.57	94.03	165.34	94.67	169.97	95.34	169.6	95.77
169.65	94.03	165.42	94.67	170.05	95.34	169.68	95.77
169.74	94.03	165.5	94.67	170.13	95.34	169.76	95.77
169.82	94.03	165.59	94.67	170.21	95.34	169.85	95.77
169.9	94.02	165.67	94.67	170.3	95.34	169.93	95.77
169.99	94.02	165.75	94.67	170.38	95.34	170.01	95.77
170.07	94.02	165.83	94.67	170.46	95.34	170.1	95.77
170.15	94.02	165.91	94.67	170.55	95.34	170.18	95.76
170.23	94.02	166	94.67	170.63	95.34	170.26	95.76
170.32	94.02	166.08	94.66	170.72	95.34	170.35	95.76
170.4	94.02	166.17	94.66	170.8	95.34	170.43	95.76
170.49	94.02	166.25	94.66	170.88	95.33	170.51	95.76
170.57	94.02	166.34	94.66	170.96	95.33	170.59	95.76
170.65	94.02	166.42	94.66	171.04	95.33	170.67	95.76
170.74	94.01	166.5	94.66	171.13	95.33	170.76	95.76
170.82	94.01	166.58	94.66	171.21	95.33	170.84	95.76
170.9	94.01	166.67	94.66	171.3	95.33	170.93	95.76
170.99	94.01	166.75	94.66	171.38	95.33	171.01	95.76
171.07	94.01	166.83	94.66	171.46	95.33	171.09	95.76
171.15	94.01	166.91	94.66	171.55	95.33	171.18	95.75
171.24	94.01	167	94.66	171.63	95.33	171.26	95.75
171.32	94.01	167.09	94.66	171.71	95.33	171.34	95.75
171.4	94.01	167.17	94.66	171.8	95.33	171.42	95.75
171.48	94.01	167.25	94.66	171.88	95.33	171.51	95.75
171.57	94.01	167.33	94.66	171.96	95.33	171.59	95.75
171.65	94	167.42	94.65	172.05	95.33	171.68	95.75
171.73	94	167.5	94.65	172.13	95.33	171.76	95.75
171.82	94	167.58	94.65	172.21	95.33	171.84	95.75
171.9	94	167.67	94.65	172.3	95.33	171.93	95.74
171.98	94	167.75	94.65	172.38	95.33	172.01	95.74
172.07	94	167.83	94.65	172.46	95.32	172.09	95.74
172.14	94	167.92	94.65	172.54	95.32	172.18	95.74
172.23	94	168	94.65	172.63	95.32	172.26	95.74
172.31	94	168.08	94.65	172.71	95.32	172.34	95.74
172.39	94	168.17	94.65	172.79	95.32	172.43	95.74
172.48	93.99	168.25	94.65	172.88	95.32	172.51	95.74
172.56	93.99	168.33	94.65	172.96	95.32	172.59	95.74
172.65	93.99	168.42	94.65	173.04	95.32	172.68	95.74
172.73	93.99	168.5	94.64	173.13	95.32	172.76	95.74
172.82	93.99	168.58	94.64	173.21	95.32	172.85	95.74
172.9	93.99	168.67	94.64	173.29	95.32	172.93	95.74
172.98	93.99	168.75	94.64	173.38	95.32	173.01	95.74
173.06	93.99	168.83	94.64	173.46	95.32	173.1	95.74
173.14	93.99	168.92	94.64	173.55	95.32	173.18	95.74
173.23	93.99	169	94.64	173.63	95.32	173.26	95.73
173.32	93.99	169.08	94.64	173.71	95.32	173.35	95.73
173.4	93.98	169.16	94.64	173.79	95.32	173.43	95.73
173.48	93.98	169.25	94.64	173.87	95.32	173.51	95.73
173.56	93.98	169.33	94.64	173.96	95.32	173.59	95.73
173.65	93.98	169.41	94.63	174.04	95.31	173.68	95.73
173.73	93.98	169.49	94.63	174.12	95.31	173.76	95.73
173.81	93.98	169.58	94.63	174.21	95.31	173.84	95.73
173.89	93.98	169.66	94.63	174.29	95.31	173.93	95.73
173.98	93.98	169.74	94.63	174.38	95.31	174.01	95.73
174.06	93.98	169.83	94.63	174.46	95.31	174.1	95.73
174.14	93.98	169.91	94.63	174.54	95.31	174.18	95.73
174.23	93.97	170	94.63	174.62	95.31	174.26	95.73
174.31	93.97	170.08	94.63	174.71	95.31	174.35	95.72
174.39	93.97	170.16	94.63	174.79	95.31	174.43	95.72
174.47	93.97	170.25	94.63	174.88	95.31	174.51	95.72
174.56	93.97	170.33	94.62	174.96	95.31	174.6	95.72
174.63	93.97	170.41	94.62	175.04	95.31	174.68	95.72
174.72	93.97	170.49	94.62	175.12	95.3	174.76	95.72
174.8	93.97	170.58	94.62	175.2	95.3	174.85	95.72
174.88	93.97	170.66	94.62	175.29	95.3	174.93	95.72
174.97	93.97	170.74	94.62	175.37	95.3	175.01	95.72
175.05	93.96	170.83	94.62	175.46	95.3	175.09	95.72
175.14	93.96	170.91	94.62	175.54	95.3	175.18	95.72
175.22	93.96	170.99	94.62	175.62	95.3	175.26	95.72
175.3	93.96	171.08	94.62	175.71	95.3	175.34	95.72
175.39	93.96	171.16	94.62	175.79	95.3	175.43	95.72
175.47	93.96	171.24	94.62	175.87	95.3	175.52	95.72
175.55	93.96	171.32	94.62	175.96	95.3	175.6	95.71
175.64	93.96	171.41	94.62	176.04	95.3	175.68	95.71
175.72	93.96	171.49	94.62	176.12	95.3	175.76	95.71
175.81	93.96	171.58	94.61	176.21	95.3	175.84	95.71
175.89	93.95	171.66	94.61	176.29	95.3	175.92	95.71
175.97	93.95	171.74	94.61	176.37	95.3	176.01	95.71
176.06	93.95	171.83	94.61	176.45	95.29	176.09	95.71
176.14	93.95	171.91	94.61	176.54	95.29	176.18	95.71
176.22	93.95	171.99	94.61	176.62	95.29	176.26	95.71
176.31	93.95	172.08	94.61	176.71	95.29	176.34	95.71
176.39	93.95	172.16	94.61	176.79	95.29	176.42	95.71
176.47	93.95	172.25	94.61	176.88	95.29	176.51	95.71
176.55	93.95	172.33	94.61	176.96	95.29	176.59	95.71
176.64	93.95	172.41	94.61	177.04	95.29	176.68	95.7
176.72	93.94	172.49	94.61	177.12	95.29	176.76	95.7
176.81	93.94	172.58	94.61	177.21	95.29	176.84	95.7
176.89	93.94	172.66	94.61	177.28	95.29	176.92	95.7
176.97	93.94	172.74	94.61	177.37	95.29	177.01	95.7
177.05	93.94	172.82	94.61	177.45	95.29	177.09	95.7
177.14	93.94	172.9	94.61	177.54	95.29	177.18	95.7
177.22	93.94	172.99	94.6	177.62	95.28	177.26	95.7
177.3	93.94	173.07	94.6	177.7	95.28	177.34	95.7
177.38	93.94	173.16	94.6	177.79	95.28	177.42	95.7
177.47	93.94	173.24	94.6	177.87	95.28	177.51	95.7
177.55	93.94	173.32	94.6	177.95	95.28	177.59	95.7
177.64	93.93	173.41	94.6	178.04	95.28	177.68	95.7
177.72	93.93	173.49	94.6	178.12	95.28	177.75	95.7
177.8	93.93	173.57	94.6	178.2	95.28	177.84	95.69
177.88	93.93	173.65	94.6	178.29	95.28	177.92	95.69
177.97	93.93	173.74	94.6	178.37	95.28	178.01	95.69
178.05	93.93	173.82	94.6	178.45	95.28	178.09	95.69
178.14	93.93	173.9	94.6	178.53	95.28	178.18	95.69
178.22	93.93	173.99	94.6	178.62	95.28	178.26	95.69
178.3	93.93	174.07	94.59	178.7	95.28	178.34	95.69
178.39	93.92	174.15	94.59	178.78	95.28	178.43	95.69
178.47	93.92	174.23	94.59	178.86	95.28	178.51	95.69
178.55	93.92	174.32	94.59	178.95	95.28	178.59	95.69
178.63	93.92	174.4	94.59	179.03	95.27	178.68	95.69
178.72	93.92	174.48	94.59	179.12	95.27	178.76	95.69
178.8	93.92	174.56	94.59	179.2	95.27	178.84	95.69
178.88	93.92	174.65	94.59	179.28	95.27	178.92	95.69
178.97	93.92	174.74	94.59	179.37	95.27	179.01	95.69
179.05	93.92	174.82	94.59	179.45	95.27	179.09	95.68
179.14	93.91	174.91	94.59	179.53	95.27	179.17	95.68
179.22	93.91	174.99	94.59	179.62	95.27	179.26	95.68
179.3	93.91	175.07	94.59	179.7	95.27	179.34	95.68
179.39	93.91	175.15	94.58	179.78	95.27	179.42	95.68
179.47	93.91	175.24	94.58	179.86	95.27	179.51	95.68
179.55	93.91	175.32	94.58	179.95	95.27	179.59	95.68
179.64	93.91	175.4	94.58	180.03	95.26	179.67	95.68
179.72	93.91	175.49	94.58	180.11	95.26	179.76	95.68
179.81	93.91	175.57	94.58	180.2	95.26	179.84	95.68
179.88	93.9	175.65	94.58	180.28	95.26	179.93	95.68
179.97	93.9	175.73	94.58	180.37	95.26	180.01	95.68
180.05	93.9	175.82	94.58	180.45	95.26	180.09	95.67
180.14	93.9	175.9	94.58	180.53	95.26	180.17	95.67
180.22	93.9	175.98	94.58	180.61	95.26	180.26	95.67
180.31	93.9	176.07	94.58	180.7	95.26	180.34	95.67
180.38	93.9	176.15	94.58	180.78	95.26	180.42	95.67
180.47	93.9	176.24	94.58	180.86	95.26	180.5	95.67
180.55	93.9	176.32	94.58	180.95	95.26	180.59	95.67
180.63	93.9	176.4	94.58	181.02	95.26	180.67	95.67
180.72	93.9	176.49	94.58	181.11	95.26	180.75	95.67
180.8	93.89	176.57	94.57	181.19	95.26	180.84	95.67
180.88	93.89	176.66	94.57	181.27	95.25	180.92	95.67
180.97	93.89	176.74	94.57	181.36	95.25	181	95.67
181.05	93.89	176.82	94.57	181.44	95.25	181.08	95.67
181.13	93.89	176.9	94.57	181.53	95.25	181.16	95.67
181.22	93.89	176.99	94.57	181.61	95.25	181.25	95.67
181.3	93.89	177.07	94.57	181.69	95.25	181.34	95.66
181.38	93.89	177.16	94.57	181.78	95.25	181.42	95.66
181.47	93.89	177.24	94.57	181.86	95.25	181.5	95.66
181.55	93.89	177.32	94.57	181.94	95.25	181.59	95.66
181.63	93.89	177.4	94.57	182.03	95.25	181.67	95.66
181.71	93.88	177.48	94.57	182.11	95.25	181.75	95.66
181.8	93.88	177.57	94.57	182.19	95.25	181.83	95.66
181.88	93.88	177.65	94.57	182.27	95.25	181.92	95.66
181.96	93.88	177.73	94.56	182.36	95.24	182	95.66
182.04	93.88	177.81	94.56	182.44	95.24	182.08	95.66
182.13	93.88	177.9	94.56	182.52	95.24	182.16	95.66
182.21	93.88	177.99	94.56	182.61	95.24	182.24	95.66
182.29	93.87	178.07	94.56	182.69	95.24	182.33	95.65
182.38	93.87	178.15	94.56	182.78	95.24	182.41	95.65
182.47	93.87	178.23	94.56	182.85	95.24	182.49	95.65
182.55	93.87	178.31	94.56	182.94	95.24	182.57	95.65
182.63	93.87	178.4	94.56	183.02	95.24	182.66	95.65
182.72	93.87	178.48	94.56	183.1	95.24	182.74	95.65
182.8	93.87	178.57	94.55	183.19	95.24	182.82	95.65
182.88	93.87	178.65	94.55	183.27	95.24	182.91	95.65
182.96	93.86	178.73	94.55	183.36	95.24	182.99	95.65
183.05	93.86	178.81	94.55	183.44	95.24	183.07	95.65
183.13	93.86	178.89	94.55	183.52	95.24	183.16	95.65
183.21	93.86	178.98	94.55	183.61	95.24	183.25	95.65
183.3	93.86	179.07	94.54	183.69	95.23	183.33	95.65
183.38	93.86	179.15	94.54	183.77	95.23	183.4	95.64
183.46	93.86	179.23	94.54	183.85	95.23	183.49	95.64
183.54	93.86	179.31	94.54	183.94	95.23	183.58	95.64
183.63	93.85	179.4	94.54	184.02	95.23	183.66	95.64
183.71	93.85	179.48	94.54	184.11	95.23	183.74	95.64
183.8	93.85	179.57	94.54	184.19	95.23	183.82	95.64
183.88	93.85	179.65	94.54	184.27	95.23	183.9	95.64
183.96	93.85	179.73	94.54	184.36	95.23	183.99	95.64
184.04	93.85	179.82	94.54	184.44	95.23	184.07	95.64
184.13	93.85	179.9	94.54	184.52	95.23	184.16	95.63
184.21	93.85	179.98	94.53	184.61	95.23	184.24	95.63
184.3	93.85	180.07	94.53	184.69	95.23	184.32	95.63
184.38	93.85	180.15	94.53	184.77	95.22	184.41	95.63
184.46	93.85	180.23	94.53	184.86	95.22	184.49	95.63
184.55	93.85	180.31	94.53	184.94	95.22	184.57	95.63
184.62	93.84	180.4	94.53	185.02	95.22	184.65	95.63
184.7	93.84	180.49	94.53	185.1	95.22	184.74	95.63
184.79	93.84	180.57	94.53	185.19	95.22	184.82	95.63
184.87	93.84	180.65	94.53	185.28	95.22	184.91	95.63
184.96	93.84	180.73	94.53	185.36	95.22	184.99	95.63
185.04	93.84	180.82	94.53	185.44	95.22	185.07	95.63
185.12	93.83	180.9	94.53	185.52	95.22	185.16	95.63
185.21	93.83	180.98	94.52	185.6	95.22	185.24	95.62
185.29	93.83	181.06	94.52	185.68	95.22	185.33	95.62
185.37	93.83	181.15	94.52	185.77	95.22	185.41	95.62
185.46	93.83	181.23	94.52	185.86	95.22	185.49	95.62
185.54	93.83	181.32	94.52	185.94	95.21	185.58	95.62
185.63	93.83	181.4	94.52	186.02	95.21	185.66	95.62
185.71	93.83	181.49	94.52	186.1	95.21	185.75	95.62
185.79	93.83	181.57	94.52	186.19	95.21	185.82	95.62
185.87	93.82	181.65	94.52	186.27	95.21	185.91	95.62
185.96	93.82	181.73	94.52	186.35	95.21	185.99	95.62
186.04	93.82	181.81	94.52	186.44	95.21	186.07	95.62
186.12	93.82	181.9	94.52	186.52	95.21	186.15	95.62
186.2	93.82	181.98	94.52	186.6	95.21	186.24	95.62
186.29	93.82	182.07	94.52	186.68	95.21	186.32	95.62
186.37	93.82	182.15	94.51	186.77	95.21	186.4	95.62
186.45	93.82	182.23	94.51	186.86	95.21	186.49	95.61
186.54	93.81	182.32	94.51	186.94	95.2	186.57	95.61
186.62	93.81	182.4	94.51	187.02	95.2	186.66	95.61
186.7	93.81	182.48	94.51	187.11	95.2	186.74	95.61
186.79	93.81	182.56	94.51	187.19	95.2	186.82	95.61
186.87	93.81	182.65	94.51	187.27	95.2	186.9	95.61
[truncated: 7,346 more rows]

## Sheet: Figure S8
Figure S8a				Figure S8b
Tin oxide		Tin oxide w/o TDA		Current density (x)	FE - HCOO (y)	FE - H2 (y)	FE - CO (y)	Production rate (y)
Potential (x)	Current density (y)	Potential (x)	Current density (y)	50	58.2259	4.18761	3.34971	0.55535
7.08174e-05	-21.5585	0.00167	-8.40516	100	76.2177	9.42219	3.66102	1.4539
-0.00228	-21.7439	-0.000129565	-8.73027	200	27.5409	58.1617	1.05561	1.05071
-0.00449	-21.9515	-0.00326	-8.70509	300	18.1471	70.0267	0.24984	1.0385
-0.00685	-22.1234	-0.0051	-9.02322	400	1.44109	72.8475	0.0981	0.10996
-0.00917	-22.3098	-0.00543	-9.70461
-0.01198	-22.3684	-0.00729	-10.0167	Figure S8c
-0.01448	-22.5165	-0.01026	-10.0285	Current density (x)	FE - HCOO (y)	FE - H2 (y)	FE - CO (y)	Production rate (y)
-0.01675	-22.7014	-0.01303	-10.1307	50	75.6937	7.75488	17.0885	0.72195
-0.01946	-22.7862	-0.0134	-10.817	100	81.2251	7.87122	5.4733	1.54942
-0.02252	-22.7868	-0.01497	-11.1854	200	73.1317	18.0947	4.78912	2.79006
-0.02553	-22.8145	-0.01774	-11.256	300	71.6955	25.8496	3.64889	4.10289
-0.02816	-22.91	-0.02085	-11.2609	400	53.2622	38.9648	2.268	4.06402
-0.03074	-23.0224	-0.02122	-11.9326
-0.03385	-23.0294	-0.02292	-12.2738	Figure S8d
-0.03733	-22.9314	-0.02552	-12.3966	Current density (x)	FE - HCOO (y)	FE - H2 (y)	FE - CO (y)	Production rate (y)
-0.04018	-22.9919	-0.02924	-12.2316	50	85.4756	8.47868	4.2301	0.81525
-0.04277	-23.1005	-0.03042	-12.7064	100	82.5031	8.14266	8.56182	1.57379
-0.04593	-23.0951	-0.03156	-13.1931	200	84.3145	7.50932	6.84166	3.21669
-0.04963	-22.9375	-0.03422	-13.3002	300	80.7435	9.52987	5.67945	4.62068
-0.0526	-22.9598	-0.03799	-13.1313	400	60.5068	14.6567	5.03424	4.6168
-0.05564	-22.9707	-0.03996	-13.4056
-0.0584	-23.0388	-0.04055	-14.0321	Figure S8e
-0.0624	-22.8262	-0.04301	-14.1838	Current density (x)	FE - HCOO (y)	FE - H2 (y)	FE - CO (y)	Production rate (y)
-0.06579	-22.7548	-0.04709	-13.9336	50	85.7086	8.06508	5.02569	0.81747
-0.06852	-22.8371	-0.04998	-13.986	100	85.1388	6.51413	5.74014	1.62407
-0.07114	-22.9418	-0.04985	-14.7907	200	82.6679	8.73068	3.2669	3.15387
-0.07476	-22.8111	-0.052	-15.0089	300	81.3503	13.933	2.08572	4.6554
-0.07888	-22.5719	-0.05565	-14.864	400	68.079	18.7374	1.2315	5.19458
-0.08196	-22.5699	-0.05978	-14.6123
-0.08472	-22.6492	-0.06011	-15.2968
-0.08745	-22.7447	-0.06112	-15.8169
-0.09151	-22.515	-0.06524	-15.5535
-0.09499	-22.3975	-0.07008	-15.1205
-0.09752	-22.5277	-0.07086	-15.6976
-0.10027	-22.6129	-0.07154	-16.291
-0.10402	-22.4531	-0.07487	-16.2436
-0.10778	-22.2792	-0.07982	-15.7628
-0.11076	-22.3184	-0.08161	-16.0852
-0.1133	-22.4566	-0.08212	-16.7283
-0.11659	-22.3918	-0.08508	-16.7558
-0.12058	-22.1854	-0.08963	-16.3963
-0.12325	-22.2795	-0.09271	-16.3918
-0.12556	-22.4551	-0.0926	-17.1798
-0.12842	-22.5092	-0.09525	-17.3003
-0.13252	-22.2565	-0.0994	-17.0326
-0.1358	-22.2158	-0.10373	-16.7293
-0.13844	-22.3252	-0.10359	-17.5191
-0.14098	-22.4423	-0.10589	-17.7093
-0.1446	-22.3171	-0.10973	-17.5422
-0.14858	-22.1161	-0.11478	-17.0351
-0.15096	-22.272	-0.11529	-17.6901
-0.15334	-22.4555	-0.11659	-18.1249
-0.15631	-22.4867	-0.12001	-18.0307
-0.16025	-22.2631	-0.12521	-17.4933
-0.16322	-22.3006	-0.12716	-17.7959
-0.16558	-22.4751	-0.12792	-18.3679
-0.168	-22.6257	-0.1308	-18.411
-0.17191	-22.4301	-0.13566	-17.978
-0.17497	-22.4312	-0.13905	-17.9029
-0.17753	-22.5545	-0.13897	-18.6892
-0.17988	-22.7259	-0.14194	-18.7238
-0.1834	-22.6247	-0.14627	-18.4138
-0.18703	-22.493	-0.15077	-18.0552
-0.18976	-22.562	-0.15078	-18.8196
-0.19216	-22.7321	-0.15315	-19.004
-0.1949	-22.8213	-0.15696	-18.819
-0.19869	-22.6422	-0.16206	-18.2977
-0.20189	-22.6279	-0.16309	-18.8118
-0.20435	-22.7662	-0.16442	-19.2438
-0.20663	-22.961	-0.168	-19.1329
-0.21031	-22.8389	-0.17328	-18.5762
-0.21388	-22.7065	-0.17499	-18.9278
-0.21654	-22.7918	-0.17578	-19.5023
-0.21902	-22.9481	-0.17907	-19.4512
-0.2217	-23.0411	-0.18419	-18.9431
-0.22553	-22.8579	-0.18709	-18.9971
-0.22823	-22.942	-0.18746	-19.6707
-0.23078	-23.0733	-0.19049	-19.6788
-0.23348	-23.1929	-0.1952	-19.2609
-0.23716	-23.0489	-0.19928	-19.0208
-0.24046	-22.9807	-0.19933	-19.7821
-0.24313	-23.0971	-0.20174	-19.9379
-0.24532	-23.293	-0.20625	-19.5953
-0.24869	-23.2287	-0.21136	-19.0797
-0.25243	-23.0687	-0.21141	-19.8432
-0.25495	-23.1925	-0.21348	-20.1041
-0.25704	-23.4352	-0.21737	-19.8977
-0.25992	-23.4778	-0.22281	-19.3025
-0.26388	-23.2815	-0.22388	-19.806
-0.26681	-23.3106	-0.22477	-20.3584
-0.26921	-23.4666	-0.2283	-20.2512
-0.27147	-23.6727	-0.23374	-19.6423
-0.27505	-23.554	-0.23629	-19.7832
-0.27844	-23.4754	-0.23651	-20.498
-0.28081	-23.6437	-0.23961	-20.4882
-0.28298	-23.8647	-0.24454	-20.0288
-0.28603	-23.8753	-0.24861	-19.7826
-0.28959	-23.7452	-0.24817	-20.6701
-0.29282	-23.7162	-0.25087	-20.7601
-0.295	-23.9282	-0.25534	-20.4135
-0.29723	-24.1325	-0.26053	-19.8887
-0.30098	-23.9809	-0.26062	-20.6292
-0.30433	-23.9006	-0.26238	-20.9742
-0.30646	-24.1457	-0.26609	-20.7897
-0.30836	-24.4117	-0.27201	-20.0933
-0.31097	-24.5326	-0.27261	-20.706
-0.31435	-24.4664	-0.27375	-21.1982
-0.31653	-24.6745	-0.27706	-21.1341
-0.31951	-24.7069	-0.28264	-20.5123
-0.32196	-24.8609	-0.28528	-20.6262
-0.32448	-24.9837	-0.28565	-21.3169
-0.32713	-25.0863	-0.28862	-21.341
-0.32986	-25.1641	-0.29362	-20.8644
-0.33237	-25.2953	-0.29746	-20.6747
-0.33494	-25.426	-0.29737	-21.4638
-0.33716	-25.6408	-0.29987	-21.6047
-0.33954	-25.7941	-0.30456	-21.1861
-0.34199	-25.9578	-0.30948	-20.7423
-0.34419	-26.1513	-0.30964	-21.4684
-0.34681	-26.2699	-0.31161	-21.7564
-0.34922	-26.4285	-0.31546	-21.5427
-0.35171	-26.5614	-0.3209	-20.9547
-0.35377	-26.8071	-0.32165	-21.5562
-0.35542	-27.1481	-0.32291	-22.0079
-0.35769	-27.3444	-0.32644	-21.8944
-0.36064	-27.3652	-0.33223	-21.2214
-0.36248	-27.665	-0.3341	-21.5139
-0.36396	-28.0472	-0.33464	-22.1642
-0.36556	-28.3899	-0.33768	-22.1659
-0.36848	-28.4508	-0.34305	-21.6022
-0.37067	-28.6636	-0.34634	-21.5298
-0.37223	-29.0118	-0.34602	-22.3812
-0.37386	-29.3648	-0.34842	-22.5402
-0.37643	-29.4786	-0.3533	-22.1032
-0.37875	-29.6714	-0.35858	-21.5425
-0.38024	-30.0397	-0.35862	-22.3198
-0.38141	-30.4906	-0.36046	-22.6346
-0.38336	-30.7666	-0.36409	-22.4981
-0.38598	-30.8746	-0.37021	-21.7498
-0.38726	-31.3038	-0.3709	-22.3415
-0.38851	-31.732	-0.37198	-22.8422
-0.39026	-32.0478	-0.37483	-22.8839
-0.39267	-32.226	-0.38088	-22.1404
-0.39413	-32.6135	-0.38301	-22.3885
-0.39546	-33.0241	-0.38325	-23.0816
-0.39682	-33.4446	-0.38583	-23.2256
-0.39905	-33.6233	-0.39136	-22.6096
-0.40066	-33.9811	-0.39483	-22.4945
-0.40173	-34.4601	-0.39451	-23.3446
-0.40303	-34.8777	-0.39715	-23.4689
-0.40509	-35.1329	-0.40175	-23.0864
-0.40691	-35.4213	-0.40675	-22.5983
-0.40821	-35.8446	-0.40677	-23.3694
-0.4093	-36.3238	-0.40832	-23.7562
-0.41065	-36.7398	-0.41194	-23.6192
-0.41276	-36.9764	-0.41768	-22.945
-0.41386	-37.4517	-0.41818	-23.604
-0.41495	-37.9196	-0.41952	-24.0278
-0.41611	-38.3705	-0.42268	-24.0058
-0.41826	-38.5982	-0.42859	-23.2968
-0.41962	-39.0171	-0.43012	-23.6895
-0.4205	-39.5185	-0.43065	-24.337
-0.42142	-40.0322	-0.43327	-24.4493
-0.42323	-40.3418	-0.43901	-23.7837
-0.42509	-40.6287	-0.44208	-23.7925
-0.42604	-41.1461	-0.44201	-24.5599
-0.42715	-41.6088	-0.44444	-24.7445
-0.42838	-42.0526	-0.44936	-24.2728
-0.43033	-42.3166	-0.45407	-23.871
-0.43111	-42.8622	-0.45354	-24.7606
-0.43219	-43.3532	-0.45537	-25.0792
-0.43318	-43.8454	-0.45928	-24.865
-0.43523	-44.0778	-0.46492	-24.2315
-0.43633	-44.5671	-0.46492	-25.0006
-0.43726	-45.0723	-0.46639	-25.4269
-0.43819	-45.5911	-0.46985	-25.3314
-0.43963	-45.9772	-0.47584	-24.5862
-0.4411	-46.3531	-0.47697	-25.083
-0.4422	-46.8304	-0.47757	-25.6985
-0.44314	-47.3359	-0.48009	-25.8352
-0.44432	-47.7963	-0.48583	-25.1633
-0.44635	-48.0563	-0.48823	-25.3324
-0.44722	-48.5715	-0.48761	-26.2623
-0.44796	-49.1307	-0.48984	-26.4786
-0.44883	-49.6451	-0.49542	-25.8531
-0.45081	-49.9139	-0.50008	-25.454
-0.45183	-50.4019	-0.49915	-26.4614
-0.45238	-50.9934	-0.5004	-26.9295
-0.45346	-51.4804	-0.50482	-26.5863
-0.45496	-51.8441	-0.51155	-25.6735
-0.45634	-52.255	-0.51124	-26.5259
-0.45685	-52.8691	-0.51243	-27.0028
-0.45796	-53.3389	-0.51569	-26.9606
-0.45935	-53.7506	-0.52221	-26.0953
-0.4611	-54.059	-0.52283	-26.6973
-0.46147	-54.7114	-0.52322	-27.3651
-0.46231	-55.2453	-0.52597	-27.4563
-0.46333	-55.7353	-0.53185	-26.7585
-0.46478	-56.1136	-0.53413	-26.9476
-0.46588	-56.5887	-0.53428	-27.694
-0.4666	-57.1661	-0.53661	-27.8908
-0.46745	-57.6784	-0.54185	-27.3479
-0.469	-58.0471	-0.54545	-27.2103
-0.47023	-58.489	-0.54485	-28.1281
-0.47082	-59.0757	-0.54683	-28.4011
-0.47193	-59.5478	-0.55127	-28.0702
-0.47316	-59.9961	-0.5566	-27.5033
-0.47503	-60.2936	-0.55583	-28.4579
-0.47549	-60.9243	-0.55623	-29.13
-0.47617	-61.4807	-0.55971	-29.0286
-0.47708	-61.9974	-0.56597	-28.2354
-0.47876	-62.3337	-0.56597	-28.9963
-0.47926	-62.941	-0.56689	-29.5567
-0.48019	-63.4627	-0.56973	-29.6108
-0.48095	-64.015	-0.57638	-28.721
-0.48256	-64.3522	-0.57733	-29.2601
-0.48397	-64.7501	-0.57749	-29.9821
-0.48416	-65.4386	-0.58005	-30.1206
-0.48524	-65.9212	-0.58617	-29.3493
-0.48645	-66.3623	-0.58909	-29.3996
-0.48807	-66.7211	-0.58789	-30.4621
-0.48866	-67.3132	-0.58989	-30.7343
-0.4891	-67.923	-0.5946	-30.316
-0.49004	-68.4347	-0.59965	-29.83
-0.49164	-68.7827	-0.59849	-30.8942
-0.49253	-69.3024	-0.60001	-31.2738
-0.49315	-69.8904	-0.60356	-31.1639
-0.49412	-70.3992	-0.60981	-30.3635
-0.49581	-70.7333	-0.60964	-31.175
-0.49687	-71.2066	-0.61024	-31.798
-0.49722	-71.8637	-0.61311	-31.8579
-0.49816	-72.3702	-0.61931	-31.0721
-0.49945	-72.8086	-0.62055	-31.5373
-0.50089	-73.195	-0.62032	-32.3602
-0.50104	-73.8879	-0.62253	-32.5701
-0.5019	-74.4162	-0.62785	-32.0149
-0.50288	-74.9181	-0.63057	-32.1099
-0.50462	-75.2399	-0.62948	-33.1497
-0.50501	-75.8688	-0.63128	-33.4852
-0.50585	-76.4019	-0.63625	-33.0067
-0.50678	-76.9208	-0.64072	-32.6633
-0.50825	-77.3041	-0.63947	-33.7568
-0.50928	-77.7992	-0.6408	-34.1921
-0.50971	-78.4167	-0.64484	-33.943
-0.51038	-78.9989	-0.65035	-33.3344
-0.5118	-79.4002	-0.64975	-34.243
-0.51318	-79.8047	-0.65062	-34.8023
-0.51336	-80.4873	-0.65341	-34.8828
-0.51409	-81.0508	-0.65967	-34.0739
-0.51519	-81.5234	-0.65994	-34.7735
-0.51671	-81.8927	-0.65994	-35.5494
-0.51707	-82.5334	-0.66219	-35.7654
-0.51771	-83.1166	-0.66818	-35.0261
-0.51847	-83.663	-0.66985	-35.3892
-0.52019	-83.997	-0.66875	-36.4361
-0.5213	-84.4581	-0.67065	-36.7391
-0.52154	-85.1224	-0.67611	-36.1344
-0.52227	-85.7071	-0.67971	-35.9881
-0.52344	-86.1636	-0.67796	-37.205
-0.52487	-86.5581	-0.67932	-37.6231
-0.52499	-87.2621	-0.68368	-37.3147
-0.5259	-87.7823	-0.68904	-36.7486
-0.52687	-88.2854	-0.68726	-37.9534
-0.52829	-88.6713	-0.68825	-38.4847
-0.52875	-89.2912	-0.69149	-38.4471
-0.5293	-89.8995	-0.69818	-37.5414
-0.53009	-90.4317	-0.69731	-38.5345
-0.53169	-90.7869	-0.69675	-39.4601
-0.53299	-91.2152	-0.69884	-39.6992
-0.53295	-91.9597	-0.7058	-38.7188
-0.53381	-92.5029	-0.70668	-39.2766
-0.53491	-92.9733	-0.70497	-40.4622
-0.53656	-93.3159	-0.70677	-40.7878
-0.53636	-94.0863	-0.71273	-40.0577
-0.5372	-94.625	-0.71655	-39.8782
-0.53828	-95.0974	-0.71401	-41.2844
-0.5396	-95.5116	-0.71502	-41.8163
-0.53997	-96.147	-0.71899	-41.5815
-0.54057	-96.7422	-0.72478	-40.9013
-0.54161	-97.2303	-0.72274	-42.1948
-0.54316	-97.5848	-0.72316	-42.8527
-0.54382	-98.1674	-0.72623	-42.8557
-0.54408	-98.8426	-0.73293	-41.9527
-0.545	-99.3688	-0.73148	-43.0682
-0.54608	-99.8366	-0.73104	-43.9581
-0.54712	-100.332	-0.73312	-44.2072
-0.54747	-100.968	-0.73947	-43.3904
-0.54815	-101.559	-0.74015	-43.9826
-0.54914	-102.048	-0.73901	-45.0485
-0.55074	-102.398	-0.74039	-45.4727
-0.55107	-103.041	-0.74654	-44.732
-0.5516	-103.647	-0.74918	-44.8215
-0.55238	-104.202	-0.74699	-46.1387
-0.55377	-104.607	-0.74796	-46.6672
-0.55465	-105.125	-0.75307	-46.1586
-0.55464	-105.866	-0.75763	-45.7973
-0.55537	-106.43	-0.75518	-47.154
-0.55645	-106.911	-0.75576	-47.7893
-0.55797	-107.281	-0.75922	-47.6993
-0.558	-107.996	-0.76507	-47.0019
-0.55869	-108.56	-0.76284	-48.3284
-0.55946	-109.111	-0.76265	-49.1469
-0.56104	-109.47	-0.76466	-49.4216
-0.5618	-110.02	-0.77146	-48.4977
-0.56175	-110.771	-0.77168	-49.1885
-0.56256	-111.308	-0.77066	-50.2261
-0.56371	-111.776	-0.77139	-50.8123
-0.56473	-112.257	-0.77744	-50.0793
-0.56508	-112.924	-0.77992	-50.2168
-0.56544	-113.565	-0.77787	-51.4922
-0.5663	-114.095	-0.778	-52.2371
-0.56795	-114.434	-0.78208	-51.9896
-0.56855	-115.027	-0.78672	-51.5888
-0.56867	-115.738	-0.7841	-53.0166
-0.56963	-116.233	-0.78493	-53.5934
-0.571	-116.634	-0.78799	-53.6047
-0.57176	-117.18	-0.79386	-52.892
-0.57169	-117.952	-0.79175	-54.1963
-0.5724	-118.499	-0.79156	-55.0195
-0.57363	-118.939	-0.79384	-55.2398
-0.5751	-119.335	-0.80025	-54.3901
-0.57496	-120.109	-0.79996	-55.2204
-0.57538	-120.723	-0.79885	-56.2707
-0.57653	-121.191	-0.80001	-56.7433
-0.57809	-121.553
-0.5782	-122.26
-0.57848	-122.926
-0.57909	-123.518
-0.58053	-123.908
-0.58138	-124.432
-0.58138	-125.152
-0.58203	-125.751
-0.58303	-126.237
-0.58456	-126.607
-0.58487	-127.282
-0.58493	-127.981
-0.58579	-128.521
-0.58697	-128.977
-0.58745	-129.595
-0.58757	-130.289
-0.58816	-130.888
-0.58913	-131.393
-0.59057	-131.781
-0.5907	-132.486
-0.5912	-133.102
-0.5918	-133.692
-0.59282	-134.182
-0.59394	-134.645
-0.59383	-135.412
-0.59428	-136.018
-0.59511	-136.57
-0.596	-137.09
-0.59657	-137.689
-0.59734	-138.244
-0.59816	-138.77
-0.59889	-139.332
-0.59959	-139.901
-0.60017	-140.487
-0.60085	-141.062
-0.6014	-141.666
-0.60197	-142.277
-0.60246	-142.895
-0.60311	-143.461
-0.60398	-144.003
-0.60475	-144.547
-0.60578	-145.033
-0.60639	-145.605
-0.60646	-146.342
-0.60707	-146.922
-0.60852	-147.316
-0.60952	-147.795
-0.609	-148.668
-0.6098	-149.21
-0.61085	-149.689
-0.61205	-150.138
-0.61159	-150.979
-0.61213	-151.584
-0.6134	-152.025
-0.6147	-152.444
-0.61448	-153.218
-0.61448	-153.943
-0.61562	-154.414
-0.61705	-154.806
-0.61745	-155.457
-0.61724	-156.238
-0.61786	-156.821
-0.61914	-157.253
-0.62025	-157.726
-0.62019	-158.474
-0.62046	-159.137
-0.6216	-159.605
-0.62327	-159.927
-0.62347	-160.621
-0.62316	-161.409
-0.62392	-161.975
-0.62502	-162.452
-0.62589	-162.969
-0.62547	-163.81
-0.62593	-164.441
-0.62691	-164.926
-0.62868	-165.246
-0.62787	-166.171
-0.6281	-166.855
-0.6288	-167.42
-0.62979	-167.913
-0.62961	-168.689
-0.6293	-169.492
-0.6301	-170.025
-0.63139	-170.451
-0.63156	-171.158
-0.63143	-171.912
-0.63197	-172.534
-0.63285	-173.059
-0.63497	-173.291
-0.63441	-174.145
-0.6345	-174.864
-0.63516	-175.447
-0.63653	-175.845
-0.63626	-176.626
-0.63546	-177.559
-0.63643	-178.055
-0.63804	-178.426
-0.63893	-178.934
-0.63848	-179.768
-0.63925	-180.332
-0.6405	-180.758
-0.64116	-181.336
-0.64053	-182.217
-0.641	-182.844
-0.64185	-183.373
-0.64539	-183.259
-0.64535	-184.006
-0.64525	-184.758
-0.64693	-185.096
-0.64859	-185.429
-0.64896	-186.093
-0.64613	-187.493
-0.64418	-188.692
-0.64508	-189.214
-0.64853	-189.128
-0.65424	-188.497
-0.6549	-189.077
-0.65601	-189.556
-0.6575	-189.922
-0.65634	-190.922
-0.65591	-191.763
-0.65647	-192.358
-0.65785	-192.772
-0.65832	-193.386
-0.6577	-194.262
-0.65858	-194.792
-0.65979	-195.242
-0.6613	-195.627
-0.66068	-196.496
-0.66087	-197.193
-0.66179	-197.712
-0.66248	-198.263
-0.66272	-198.949
-0.66213	-199.815
-0.66328	-200.274
-0.66499	-200.603
-0.66584	-201.121
-0.66278	-202.599
-0.66573	-202.642
-0.66695	-203.07
-0.66859	-203.425
-0.66736	-204.433
-0.66783	-205.072
-0.66915	-205.494
-0.67043	-205.901
-0.67016	-206.703
-0.66997	-207.493
-0.671	-207.968
-0.6721	-208.453
-0.66989	-209.691
-0.66752	-211.006
-0.66636	-212.022
-0.66731	-212.507
-0.67035	-212.544
-0.6708	-213.164
-0.67124	-213.783
-0.67284	-214.144
-0.67522	-214.306
-0.67471	-215.159
-0.67399	-216.056
-0.67598	-216.319
-0.67889	-216.362
-0.6793	-217.014
-0.67573	-218.628
-0.67613	-219.264
-0.67673	-219.859
-0.67973	-219.872
-0.67929	-220.717
-0.67969	-221.345
-0.67943	-222.143
-0.67986	-222.765
-0.67534	-224.585
-0.67246	-226
-0.67993	-224.96
-0.68528	-224.41
-0.68675	-224.795
-0.68522	-225.902
-0.68618	-226.41
-0.68751	-226.814
-0.68931	-227.137
-0.68561	-228.734
-0.68609	-229.357
-0.68704	-229.859
-0.68817	-230.321
-0.68699	-231.342
-0.68653	-232.177
-0.68744	-232.69
-0.6888	-233.11
-0.68937	-233.711
-0.68845	-234.668
-0.69073	-234.845
-0.69265	-235.132
-0.69346	-235.673
-0.69305	-236.512
-0.69286	-237.274
-0.69398	-237.745
-0.69548	-238.113
-0.69326	-239.37
-0.69097	-240.657
-0.686	-242.575
-0.68803	-242.821
-0.68772	-243.627
-0.68621	-244.725
-0.68594	-245.526
-0.68698	-246.008
-0.68825	-246.439
-0.68699	-247.486
-0.6846	-248.772
-0.69105	-247.957
-0.69671	-247.356
-0.69588	-248.284
-0.69549	-249.109
-0.69666	-249.561
-0.69603	-250.447
-0.69564	-251.279
-0.69526	-252.104
-0.69669	-252.503
-0.69936	-252.609
-0.7003	-253.118
-0.6982	-254.341
-0.69816	-255.076
-0.70042	-255.272
-0.7026	-255.493
-0.70102	-256.594
-0.70114	-257.294
-0.70303	-257.581
-0.70459	-257.952
-0.70284	-259.103
-0.70047	-260.399
-0.69946	-261.361
-0.70196	-261.511
-0.70347	-261.883
-0.70212	-262.934
-0.70233	-263.615
-0.70359	-264.047
-0.70454	-264.557
-0.7043	-265.341
-0.70363	-266.234
-0.70837	-265.849
-0.71259	-265.577
-0.71379	-266.038
-0.71185	-267.217
-0.71013	-268.364
-0.71031	-269.065
-0.71181	-269.427
-0.71056	-270.454
-0.70671	-272.108
-0.70739	-272.675
-0.70949	-272.911
-0.70883	-273.809
-0.70683	-275.019
-0.704	-276.422
-0.70513	-276.89
-0.70647	-277.308
-0.70478	-278.44
-0.70369	-279.439
-0.7162	-277.189
-0.71816	-277.455
-0.7171	-278.442
-0.71731	-279.116
-0.71824	-279.621
-0.72072	-279.766
-0.71965	-280.766
-0.71791	-281.611
-0.71799	-281.686

## Sheet: Figure S10
Time (x, hr)	Cathode potential (y)	Anode potential (y)
0	-1.07401	1.49568
0.0123	-1.79951	1.69794
0.01507	-1.94775	1.73671
0.01785	-2.01133	1.75338
0.02063	-2.0484	1.76136
0.02341	-2.07374	1.76831
0.02618	-2.092	1.7734
0.02896	-2.10579	1.77657
0.03174	-2.11682	1.78075
0.03452	-2.12664	1.78418
0.0373	-2.13527	1.78719
0.04007	-2.14245	1.78958
0.04285	-2.14972	1.7917
0.04563	-2.15607	1.79374
0.04841	-2.16203	1.79654
0.05118	-2.16775	1.79876
0.05396	-2.17344	1.80093
0.05674	-2.17895	1.80251
0.05952	-2.18408	1.80421
0.0623	-2.18905	1.8061
0.06507	-2.19381	1.80766
0.06785	-2.19883	1.8088
0.07063	-2.22765	1.81655
0.07341	-2.23103	1.81764
0.07618	-2.23452	1.81839
0.07896	-2.238	1.81953
0.08174	-2.24167	1.82046
0.08452	-2.24547	1.82177
0.0873	-2.24916	1.82291
0.09007	-2.25291	1.82438
0.09285	-2.25674	1.82569
0.09563	-2.26049	1.82664
0.09841	-2.26439	1.82838
0.10118	-2.26823	1.82961
0.10396	-2.272	1.83055
0.10674	-2.27616	1.83224
0.10952	-2.28023	1.83375
0.1123	-2.28435	1.83473
0.11507	-2.28874	1.83568
0.11785	-2.29275	1.83689
0.12063	-2.29682	1.8384
0.12341	-2.30125	1.83936
0.12618	-2.30536	1.84016
0.12896	-2.30977	1.84164
0.13174	-2.31139	1.84167
0.13452	-2.31247	1.84129
0.1373	-2.31392	1.84131
0.14007	-2.31557	1.84146
0.14285	-2.31684	1.84129
0.14563	-2.31844	1.84144
0.14841	-2.32	1.84102
0.15118	-2.32117	1.84064
0.15396	-2.32282	1.84038
0.15674	-2.32423	1.84014
0.15952	-2.32557	1.83967
0.1623	-2.32699	1.83951
0.16507	-2.32818	1.83959
0.16785	-2.32946	1.83971
0.17063	-2.33098	1.83972
0.17341	-2.33231	1.83959
0.17618	-2.33401	1.83915
0.17896	-2.33581	1.83894
0.18174	-2.33714	1.83891
0.18452	-2.33864	1.8387
0.1873	-2.33993	1.83909
0.19007	-2.34122	1.83927
0.19285	-2.34277	1.83918
0.19563	-2.34423	1.83915
0.19841	-2.34566	1.83909
0.20118	-2.34699	1.83925
0.20396	-2.34847	1.83855
0.20674	-2.35004	1.83839
0.20952	-2.35139	1.83805
0.2123	-2.35281	1.83806
0.21507	-2.35445	1.83802
0.21785	-2.35563	1.83751
0.22063	-2.35726	1.83804
0.22341	-2.35884	1.83804
0.22618	-2.3601	1.83802
0.22896	-2.36152	1.83763
0.23174	-2.36285	1.83756
0.23452	-2.36123	1.83631
0.2373	-2.35989	1.83483
0.24007	-2.35843	1.83303
0.24285	-2.35681	1.83169
0.24563	-2.35522	1.83065
0.24841	-2.35382	1.82893
0.25118	-2.35505	1.82852
0.25396	-2.35677	1.8283
0.25674	-2.35819	1.82801
0.25952	-2.35955	1.82737
0.2623	-2.36108	1.82743
0.26507	-2.36237	1.82672
0.26785	-2.36382	1.82644
0.27063	-2.3654	1.82596
0.27341	-2.36683	1.82563
0.27618	-2.36833	1.8252
0.27896	-2.36994	1.82485
0.28174	-2.37157	1.82437
0.28452	-2.37337	1.8234
0.2873	-2.37502	1.82243
0.29007	-2.37679	1.82163
0.29285	-2.37861	1.82079
0.29563	-2.38019	1.82044
0.29841	-2.38179	1.8203
0.30118	-2.38357	1.81952
0.30396	-2.38535	1.81927
0.30674	-2.38709	1.81854
0.30952	-2.38892	1.81779
0.3123	-2.39072	1.81708
0.31507	-2.39259	1.81669
0.31785	-2.3944	1.81609
0.32063	-2.39618	1.81554
0.32341	-2.398	1.8157
0.32618	-2.39983	1.81579
0.32896	-2.3987	1.8142
0.33174	-2.39762	1.81252
0.33452	-2.39633	1.81094
0.3373	-2.39525	1.80931
0.34007	-2.39397	1.80712
0.34285	-2.39268	1.80569
0.34563	-2.39155	1.80361
0.34841	-2.39032	1.80205
0.35118	-2.38922	1.80053
0.35396	-2.39095	1.80013
0.35674	-2.39258	1.79979
0.35952	-2.39442	1.79931
0.3623	-2.39611	1.79898
0.36507	-2.39787	1.79861
0.36785	-2.39948	1.79819
0.37063	-2.40117	1.7979
0.37341	-2.4028	1.79765
0.37618	-2.40452	1.79746
0.37896	-2.40624	1.79725
0.38174	-2.40787	1.79675
0.38452	-2.40962	1.79642
0.3873	-2.41133	1.79587
0.39007	-2.41311	1.7956
0.39285	-2.41485	1.79534
0.39563	-2.41663	1.79519
0.39841	-2.41827	1.79484
0.40118	-2.41989	1.79455
0.40396	-2.42162	1.7947
0.40674	-2.42341	1.79536
0.40952	-2.42514	1.7954
0.4123	-2.42682	1.79558
0.41507	-2.42853	1.79536
0.41785	-2.43032	1.79474
0.42063	-2.42908	1.79373
0.42341	-2.42771	1.79233
0.42618	-2.4264	1.79107
0.42896	-2.42498	1.78996
0.43174	-2.4237	1.78892
0.43452	-2.42228	1.78832
0.4373	-2.42093	1.78711
0.44007	-2.4196	1.78601
0.44285	-2.41816	1.78436
0.44563	-2.41673	1.78283
0.44841	-2.41832	1.78279
0.45118	-2.41987	1.78239
0.45396	-2.42146	1.78222
0.45674	-2.42302	1.78218
0.45952	-2.42452	1.78209
0.4623	-2.42619	1.78175
0.46507	-2.42786	1.78163
0.46785	-2.4294	1.78117
0.47063	-2.43088	1.78108
0.47341	-2.43247	1.78179
0.47618	-2.43414	1.7816
0.47896	-2.4357	1.78177
0.48174	-2.43732	1.78251
0.48452	-2.43894	1.78242
0.4873	-2.44058	1.78261
0.49007	-2.44231	1.78351
0.49285	-2.44397	1.7836
0.49563	-2.4456	1.78377
0.49841	-2.44721	1.78377
0.50118	-2.44909	1.78396
0.50396	-2.44798	1.78341
0.50674	-2.44675	1.78287
0.50952	-2.44565	1.78233
0.5123	-2.44447	1.78184
0.51507	-2.44337	1.78146
0.51785	-2.44226	1.78097
0.52063	-2.44118	1.78054
0.52341	-2.44001	1.7802
0.52618	-2.43882	1.77904
0.52896	-2.43755	1.7792
0.53174	-2.43634	1.77887
0.53452	-2.43505	1.77837
0.5373	-2.43361	1.77797
0.54007	-2.43522	1.77837
0.54285	-2.43682	1.77898
0.54563	-2.43875	1.77961
0.54841	-2.44046	1.78007
0.55118	-2.442	1.7808
0.55396	-2.4437	1.78072
0.55674	-2.44556	1.7813
0.55952	-2.44735	1.7817
0.5623	-2.44906	1.7822
0.56507	-2.45064	1.78253
0.56785	-2.45238	1.78316
0.57063	-2.45425	1.78404
0.57341	-2.45602	1.78448
0.57618	-2.45784	1.785
0.57896	-2.45984	1.78549
0.58174	-2.4617	1.78605
0.58452	-2.46339	1.78697
0.5873	-2.46225	1.78693
0.59007	-2.46107	1.78612
0.59285	-2.4601	1.78507
0.59563	-2.45904	1.78464
0.59841	-2.45788	1.78417
0.60118	-2.45682	1.78306
0.60396	-2.45587	1.78249
0.60674	-2.45477	1.78166
0.60952	-2.45366	1.78042
0.6123	-2.45251	1.7798
0.61507	-2.45143	1.7791
0.61785	-2.45015	1.77836
0.62063	-2.44871	1.77749
0.62341	-2.45027	1.77772
0.62618	-2.45194	1.77787
0.62896	-2.45355	1.77809
0.63174	-2.45526	1.77818
0.63452	-2.45702	1.77822
0.6373	-2.4586	1.77829
0.64007	-2.46038	1.77867
0.64285	-2.46218	1.77891
0.64563	-2.46397	1.77907
0.64841	-2.46584	1.77891
0.65118	-2.46774	1.77886
0.65396	-2.46965	1.7791
0.65674	-2.47171	1.7796
0.65952	-2.47386	1.7801
0.6623	-2.47584	1.7802
0.66507	-2.47777	1.7811
0.66785	-2.47984	1.78161
0.67063	-2.4818	1.78166
0.67341	-2.48084	1.78137
0.67618	-2.47955	1.78039
0.67896	-2.47836	1.7797
0.68174	-2.47724	1.77913
0.68452	-2.47635	1.77873
0.6873	-2.47529	1.77817
0.69007	-2.47417	1.77757
0.69285	-2.4733	1.77728
0.69563	-2.47237	1.77678
0.69841	-2.47136	1.77662
0.70118	-2.47012	1.77583
0.70396	-2.46917	1.77517
0.70674	-2.47107	1.77553
0.70952	-2.47314	1.7766
0.7123	-2.47504	1.77738
0.71507	-2.47686	1.778
0.71785	-2.47876	1.7785
0.72063	-2.48084	1.77929
0.72341	-2.48279	1.78018
0.72618	-2.48474	1.78103
0.72896	-2.48692	1.78172
0.73174	-2.48903	1.78264
0.73452	-2.49124	1.78339
0.7373	-2.49361	1.78458
0.74007	-2.49595	1.78538
0.74285	-2.49839	1.78638
0.74563	-2.50081	1.78727
0.74841	-2.50323	1.78825
0.75118	-2.50566	1.78912
0.75396	-2.5048	1.78926
0.75674	-2.50417	1.7891
0.75952	-2.50322	1.78869
0.7623	-2.50223	1.78842
0.76507	-2.50149	1.78859
0.76785	-2.5007	1.7881
0.77063	-2.49981	1.78806
0.77341	-2.49897	1.78778
0.77618	-2.49819	1.78735
0.77896	-2.49726	1.78708
0.78174	-2.49648	1.78701
0.78452	-2.49547	1.78608
0.7873	-2.49473	1.7862
0.79007	-2.49418	1.78632
0.79285	-2.49647	1.78686
0.79563	-2.49901	1.78794
0.79841	-2.5014	1.78857
0.80118	-2.50378	1.78955
0.80396	-2.50604	1.79054
0.80674	-2.50843	1.79136
0.80952	-2.5109	1.79312
0.8123	-2.5132	1.7937
0.81507	-2.51553	1.7946
0.81785	-2.51781	1.79502
0.82063	-2.52039	1.79622
0.82341	-2.52292	1.79713
0.82618	-2.52564	1.79922
0.82896	-2.52819	1.79981
0.83174	-2.53058	1.80045
0.83452	-2.53004	1.80111
0.8373	-2.52945	1.80091
0.84007	-2.5287	1.80035
0.84285	-2.52798	1.80007
0.84563	-2.52745	1.80003
0.84841	-2.52662	1.79973
0.85118	-2.52586	1.79968
0.85396	-2.52495	1.79917
0.85674	-2.52426	1.79878
0.85952	-2.52355	1.79874
0.8623	-2.52255	1.79859
0.86507	-2.52139	1.79806
0.86785	-2.52037	1.79761
0.87063	-2.51931	1.79706
0.87341	-2.52139	1.7973
0.87618	-2.5236	1.79806
0.87896	-2.52589	1.7989
0.88174	-2.52822	1.79961
0.88452	-2.53042	1.79977
0.8873	-2.53264	1.80055
0.89007	-2.53499	1.8011
0.89285	-2.53754	1.80219
0.89563	-2.53996	1.80292
0.89841	-2.54243	1.80373
0.90118	-2.54503	1.80465
0.90396	-2.54763	1.80546
0.90674	-2.5502	1.80616
0.90952	-2.54952	1.80587
0.9123	-2.54879	1.80554
0.91507	-2.54808	1.80529
0.91785	-2.54722	1.80493
0.92063	-2.54665	1.80487
0.92341	-2.54603	1.80432
0.92618	-2.54541	1.80404
0.92896	-2.54474	1.80294
0.93174	-2.54403	1.80269
0.93452	-2.54324	1.8021
0.9373	-2.54257	1.80213
0.94007	-2.54199	1.80157
0.94285	-2.54126	1.80088
0.94563	-2.54038	1.79907
0.94841	-2.53973	1.79853
0.95118	-2.53913	1.79767
0.95396	-2.54173	1.7974
0.95674	-2.54436	1.7978
0.95952	-2.54703	1.79832
0.9623	-2.54977	1.79856
0.96507	-2.55238	1.79872
0.96785	-2.55512	1.79901
0.97063	-2.55798	1.79921
0.97341	-2.56098	1.8
0.97618	-2.56391	1.80055
0.97896	-2.56688	1.80089
0.98174	-2.56964	1.80094
0.98452	-2.5697	1.80051
0.9873	-2.56942	1.79998
0.99007	-2.5692	1.79973
0.99285	-2.56902	1.79924
0.99563	-2.56885	1.79892
0.99841	-2.56862	1.79845
1.00118	-2.56847	1.79792
1.00396	-2.56845	1.79788
1.00674	-2.56818	1.79741
1.00952	-2.56794	1.79695
1.0123	-2.56741	1.79625
1.01507	-2.56695	1.79584
1.01785	-2.56695	1.79572
1.02063	-2.56659	1.79505
1.02341	-2.56634	1.79458
1.02618	-2.56599	1.79366
1.02896	-2.56881	1.7939
1.03174	-2.57212	1.79467
1.03452	-2.57517	1.79535
1.0373	-2.57847	1.79606
1.04007	-2.58149	1.79634
1.04285	-2.58485	1.79722
1.04563	-2.58802	1.79779
1.04841	-2.59122	1.79834
1.05118	-2.59463	1.79911
1.05396	-2.59661	1.79983
1.05674	-2.59661	1.79914
1.05952	-2.59654	1.79902
1.0623	-2.59667	1.79901
1.06507	-2.59692	1.79885
1.06785	-2.59696	1.79874
1.07063	-2.59705	1.79888
1.07341	-2.59721	1.79897
1.07618	-2.59739	1.79914
1.07896	-2.59746	1.79933
1.08174	-2.59733	1.79961
1.08452	-2.59724	1.79993
1.0873	-2.59718	1.79983
1.09007	-2.59704	1.79982
1.09285	-2.59702	1.7998
1.09563	-2.59677	1.79953
1.09841	-2.59662	1.7995
1.10118	-2.59698	1.79944
1.10396	-2.60007	1.80036
1.10674	-2.60342	1.80132
1.10952	-2.60698	1.80227
1.1123	-2.61038	1.80318
1.11507	-2.61385	1.80422
1.11785	-2.61736	1.80512
1.12063	-2.62072	1.80606
1.12341	-2.62069	1.80572
1.12618	-2.62071	1.80553
1.12896	-2.62076	1.80533
1.13174	-2.621	1.80565
1.13452	-2.6212	1.80539
1.1373	-2.62122	1.805
1.14007	-2.62152	1.80592
1.14285	-2.62167	1.80595
1.14563	-2.62185	1.80628
1.14841	-2.62206	1.8066
1.15118	-2.62165	1.80617
1.15396	-2.62173	1.80641
1.15674	-2.62165	1.80655
1.15952	-2.62184	1.80672
1.1623	-2.62172	1.80662
1.16507	-2.6217	1.80663
1.16785	-2.6217	1.8066
1.17063	-2.62167	1.80675
1.17341	-2.62307	1.80694
1.17618	-2.6264	1.80832
1.17896	-2.62985	1.80951
1.18174	-2.63326	1.81062
1.18452	-2.63379	1.81079
1.1873	-2.63354	1.8106
1.19007	-2.63323	1.8104
1.19285	-2.63286	1.81
1.19563	-2.63264	1.80974
1.19841	-2.6325	1.8095
1.20118	-2.63249	1.80944
1.20396	-2.63271	1.80936
1.20674	-2.63279	1.80949
1.20952	-2.63268	1.80942
1.2123	-2.63267	1.80952
1.21507	-2.63254	1.80947
1.21785	-2.63235	1.80958
1.22063	-2.63216	1.80983
1.22341	-2.63199	1.81003
1.22618	-2.63167	1.80998
1.22896	-2.63142	1.81
1.23174	-2.63108	1.81025
1.23452	-2.63061	1.81011
1.2373	-2.63039	1.81032
1.24007	-2.63035	1.81052
1.24285	-2.63345	1.81162
1.24563	-2.63658	1.81269
1.24841	-2.63969	1.81398
1.25118	-2.63915	1.81338
1.25396	-2.63867	1.81405
1.25674	-2.63798	1.81396
1.25952	-2.63731	1.81299
1.2623	-2.63692	1.81299
1.26507	-2.63621	1.81264
1.26785	-2.63565	1.81236
1.27063	-2.63537	1.81246
1.27341	-2.63481	1.81202
1.27618	-2.63425	1.8119
1.27896	-2.63354	1.81154
1.28174	-2.63285	1.81126
1.28452	-2.6323	1.81124
1.2873	-2.63159	1.81093
1.29007	-2.63087	1.8106
1.29285	-2.63032	1.81051
1.29563	-2.62975	1.81021
1.29841	-2.62923	1.80998
1.30118	-2.62852	1.80974
1.30396	-2.63072	1.81072
1.30674	-2.63376	1.81183
1.30952	-2.63702	1.81298
1.3123	-2.6366	1.81304
1.31507	-2.63611	1.81315
1.31785	-2.63559	1.81287
1.32063	-2.63513	1.8126
1.32341	-2.63442	1.81233
1.32618	-2.63403	1.81224
1.32896	-2.63386	1.81221
1.33174	-2.63337	1.8119
1.33452	-2.63315	1.81219
1.3373	-2.63274	1.81199
1.34007	-2.63222	1.81171
1.34285	-2.63196	1.81164
1.34563	-2.63187	1.81184
1.34841	-2.63137	1.81172
1.35118	-2.6312	1.81165
1.35396	-2.63115	1.81169
1.35674	-2.63091	1.81164
1.35952	-2.63054	1.8113
1.3623	-2.63032	1.81128
1.36507	-2.63046	1.81159
1.36785	-2.63053	1.8115
1.37063	-2.63413	1.81291
1.37341	-2.6341	1.81238
1.37618	-2.63411	1.81251
1.37896	-2.63412	1.81239
1.38174	-2.63407	1.81237
1.38452	-2.63423	1.81243
1.3873	-2.63434	1.81249
1.39007	-2.63475	1.81303
1.39285	-2.63491	1.81333
1.39563	-2.63523	1.81357
1.39841	-2.63539	1.81367
1.40118	-2.63568	1.81373
1.40396	-2.63598	1.81386
1.40674	-2.63631	1.81422
1.40952	-2.63662	1.81442
1.4123	-2.63695	1.81442
1.41507	-2.63733	1.81435
1.41785	-2.63766	1.81449
1.42063	-2.63821	1.81482
1.42341	-2.63889	1.8148
1.42618	-2.63958	1.81508
1.42896	-2.64004	1.81503
1.43174	-2.64059	1.8153
1.43452	-2.64103	1.81541
1.4373	-2.64141	1.81564
1.44007	-2.64189	1.81708
1.44285	-2.64242	1.81734
1.44563	-2.64285	1.81766
1.44841	-2.64329	1.81907
1.45118	-2.6437	1.81931
1.45396	-2.64412	1.8194
1.45674	-2.64472	1.81973
1.45952	-2.64533	1.81989
1.4623	-2.64587	1.82059
1.46507	-2.64648	1.82069
1.46785	-2.64724	1.82098
1.47063	-2.64793	1.8212
1.47341	-2.64858	1.8217
1.47618	-2.64917	1.82191
1.47896	-2.65005	1.82244
1.48174	-2.65089	1.8229
1.48452	-2.64796	1.82202
1.4873	-2.64529	1.82152
1.49007	-2.64252	1.82057
1.49285	-2.64333	1.82096
1.49563	-2.64435	1.82183
1.49841	-2.64522	1.82258
1.50118	-2.64607	1.82299
1.50396	-2.64702	1.82465
1.50674	-2.64791	1.82539
1.50952	-2.64843	1.8253
1.5123	-2.64926	1.82568
1.51507	-2.6502	1.82623
1.51785	-2.65146	1.82692
1.52063	-2.65269	1.82744
1.52341	-2.65365	1.82789
1.52618	-2.65476	1.82842
1.52896	-2.65588	1.8287
1.53174	-2.65697	1.82957
1.53452	-2.65776	1.83046
1.5373	-2.65514	1.82968
1.54007	-2.65253	1.82881
1.54285	-2.64982	1.82811
1.54563	-2.64701	1.82723
1.54841	-2.64444	1.82659
1.55118	-2.64545	1.82675
1.55396	-2.64636	1.82702
1.55674	-2.64745	1.82749
1.55952	-2.64852	1.82679
1.5623	-2.64947	1.82731
1.56507	-2.65025	1.8274
1.56785	-2.65121	1.82655
1.57063	-2.65246	1.82716
1.57341	-2.65368	1.82742
1.57618	-2.65492	1.82784
1.57896	-2.65641	1.82855
1.58174	-2.65762	1.8285
1.58452	-2.65892	1.82919
1.5873	-2.66014	1.82971
1.59007	-2.65777	1.82899
1.59285	-2.65536	1.82821
1.59563	-2.6532	1.82783
1.59841	-2.65085	1.82711
1.60118	-2.64836	1.82626
1.60396	-2.64947	1.82794
1.60674	-2.65065	1.82814
1.60952	-2.6518	1.82879
1.6123	-2.65296	1.8292
1.61507	-2.6539	1.82905
1.61785	-2.65525	1.82925
1.62063	-2.6567	1.8297
1.62341	-2.65814	1.82895
1.62618	-2.65985	1.82944
1.62896	-2.66132	1.82972
1.63174	-2.66302	1.82998
1.63452	-2.66462	1.83046
1.6373	-2.66243	1.82975
1.64007	-2.66024	1.82903
1.64285	-2.6585	1.82841
1.64563	-2.65679	1.82803
1.64841	-2.65491	1.82749
1.65118	-2.65301	1.82763
1.65396	-2.6514	1.82685
1.65674	-2.6531	1.82759
1.65952	-2.65485	1.8283
1.6623	-2.65656	1.82893
1.66507	-2.65824	1.82979
1.66785	-2.66005	1.83031
1.67063	-2.66173	1.8308
1.67341	-2.66385	1.83163
1.67618	-2.66594	1.83231
1.67896	-2.66779	1.83289
1.68174	-2.67013	1.83335
1.68452	-2.66863	1.83307
1.6873	-2.66691	1.83262
1.69007	-2.66519	1.83185
1.69285	-2.66357	1.83137
1.69563	-2.662	1.8309
1.69841	-2.66029	1.83013
1.70118	-2.6588	1.82945
1.70396	-2.65696	1.82855
1.70674	-2.65539	1.82812
1.70952	-2.65713	1.82837
1.7123	-2.65908	1.82856
1.71507	-2.66101	1.82843
1.71785	-2.66316	1.82899
1.72063	-2.66515	1.82927
1.72341	-2.66758	1.8282
1.72618	-2.66989	1.82867
1.72896	-2.67215	1.82887
1.73174	-2.67086	1.82815
1.73452	-2.66953	1.82735
1.7373	-2.66798	1.82656
1.74007	-2.6665	1.82652
1.74285	-2.66491	1.82591
1.74563	-2.66318	1.82496
1.74841	-2.66198	1.82572
1.75118	-2.6605	1.82524
1.75396	-2.65889	1.82455
1.75674	-2.66083	1.82487
1.75952	-2.66312	1.82552
1.7623	-2.66515	1.82609
1.76507	-2.66716	1.82613
1.76785	-2.66924	1.82657
1.77063	-2.67161	1.82609
1.77341	-2.67415	1.82683
1.77618	-2.6727	1.82616
1.77896	-2.67135	1.82545
1.78174	-2.67013	1.82501
1.78452	-2.66881	1.82409
1.7873	-2.66726	1.82359
1.79007	-2.66595	1.8232
1.79285	-2.66452	1.82239
1.79563	-2.66305	1.82251
1.79841	-2.6618	1.82178
1.80118	-2.66008	1.82114
1.80396	-2.66219	1.82158
1.80674	-2.66465	1.82221
1.80952	-2.66688	1.82281
1.8123	-2.66948	1.82346
1.81507	-2.67199	1.82403
1.81785	-2.67445	1.82473
1.82063	-2.67341	1.82485
1.82341	-2.67243	1.8246
1.82618	-2.67119	1.8241
1.82896	-2.67041	1.82395
1.83174	-2.66929	1.82352
1.83452	-2.66814	1.82324
1.8373	-2.66692	1.82284
1.84007	-2.66615	1.82291
1.84285	-2.66502	1.82279
1.84563	-2.66356	1.82241
1.84841	-2.66246	1.82229
1.85118	-2.66529	1.82319
1.85396	-2.66834	1.82459
1.85674	-2.67109	1.82562
1.85952	-2.67346	1.82594
1.8623	-2.67261	1.82577
1.86507	-2.67155	1.82529
1.86785	-2.67028	1.82339
1.87063	-2.66903	1.8228
1.87341	-2.66804	1.82214
1.87618	-2.66739	1.82187
1.87896	-2.6663	1.82126
1.88174	-2.66511	1.82054
1.88452	-2.66397	1.8201
1.8873	-2.66323	1.81967
1.89007	-2.66222	1.81938
1.89285	-2.66112	1.81897
1.89563	-2.6638	1.81952
1.89841	-2.66643	1.82027
1.90118	-2.66911	1.82087
1.90396	-2.67231	1.82207
1.90674	-2.67156	1.82181
1.90952	-2.67082	1.82141
1.9123	-2.66997	1.82123
1.91507	-2.66902	1.82012
1.91785	-2.66807	1.81976
1.92063	-2.66731	1.81954
1.92341	-2.66679	1.81929
1.92618	-2.66623	1.81912
1.92896	-2.66583	1.81895
1.93174	-2.6647	1.81856
1.93452	-2.66383	1.81828
1.9373	-2.66293	1.81782
1.94007	-2.66565	1.81812
1.94285	-2.66877	1.81902
1.94563	-2.67195	1.81973
1.94841	-2.67125	1.81943
1.95118	-2.6707	1.81925
1.95396	-2.66995	1.81897
1.95674	-2.6694	1.81859
1.95952	-2.66858	1.818
1.9623	-2.66761	1.81756
1.96507	-2.66737	1.81781
1.96785	-2.66692	1.81747
1.97063	-2.66589	1.81707
1.97341	-2.66483	1.81625
1.97618	-2.66417	1.81602
1.97896	-2.66412	1.8157
1.98174	-2.66743	1.81643
1.98452	-2.67069	1.81743
1.9873	-2.67017	1.81748
1.99007	-2.67004	1.81905
1.99285	-2.66967	1.81903
1.99563	-2.66905	1.81874
1.99841	-2.66843	1.81855
2.00118	-2.6681	1.8185
2.00396	-2.66777	1.81857
2.00674	-2.66732	1.8185
2.00952	-2.66678	1.81818
2.0123	-2.6663	1.8177
2.01507	-2.66613	1.81755
2.01785	-2.66574	1.8175
2.02063	-2.66551	1.81744
2.02341	-2.6653	1.81717
2.02618	-2.66906	1.81812
2.02896	-2.66851	1.81812
2.03174	-2.66826	1.81774
2.03452	-2.66827	1.81754
2.0373	-2.66816	1.81748
2.04007	-2.66789	1.81741
2.04285	-2.66794	1.81727
2.04563	-2.66759	1.81691
2.04841	-2.66728	1.81657
2.05118	-2.66746	1.81648
2.05396	-2.66755	1.8164
2.05674	-2.66778	1.8164
2.05952	-2.66788	1.81623
2.0623	-2.66794	1.81611
2.06507	-2.66812	1.81638
2.06785	-2.66822	1.81642
2.07063	-2.66816	1.81639
2.07341	-2.66806	1.81647
2.07618	-2.66808	1.81711
2.07896	-2.66808	1.81715
2.08174	-2.66822	1.81735
2.08452	-2.66805	1.81692
2.0873	-2.6681	1.81675
2.09007	-2.66822	1.81691
2.09285	-2.66867	1.81729
2.09563	-2.66862	1.81748
2.09841	-2.6683	1.81747
2.10118	-2.66817	1.81748
2.10396	-2.66859	1.81757
2.10674	-2.66883	1.81762
2.10952	-2.66868	1.81607
2.1123	-2.66878	1.81626
2.11507	-2.66897	1.81645
2.11785	-2.66945	1.81662
2.12063	-2.66958	1.81677
2.12341	-2.67016	1.81686
2.12618	-2.67057	1.81713
2.12896	-2.67076	1.81728
2.13174	-2.67093	1.81742
2.13452	-2.67105	1.81758
2.1373	-2.67168	1.81766
2.14007	-2.6722	1.81787
2.14285	-2.66843	1.81666
2.14563	-2.66484	1.81552
2.14841	-2.66544	1.81551
2.15118	-2.66585	1.81573
2.15396	-2.66609	1.81605
2.15674	-2.66636	1.81613
2.15952	-2.6668	1.81623
2.1623	-2.6672	1.81661
2.16507	-2.66772	1.81698
2.16785	-2.6682	1.81727
2.17063	-2.66878	1.81746
2.17341	-2.66928	1.81764
2.17618	-2.66982	1.8181
2.17896	-2.67068	1.81883
2.18174	-2.66731	1.81815
2.18452	-2.66397	1.81708
2.1873	-2.66451	1.81737
2.19007	-2.66496	1.81765
2.19285	-2.66577	1.81803
2.19563	-2.66621	1.81841
2.19841	-2.66714	1.81878
2.20118	-2.668	1.81903
2.20396	-2.66853	1.81908
2.20674	-2.66903	1.81943
2.20952	-2.67004	1.81977
2.2123	-2.67058	1.81993
2.21507	-2.67167	1.82001
2.21785	-2.6689	1.81912
2.22063	-2.66585	1.8182
2.22341	-2.66234	1.81732
2.22618	-2.66324	1.81743
2.22896	-2.66427	1.81765
2.23174	-2.66508	1.81791
2.23452	-2.66614	1.8196
2.2373	-2.66699	1.82028
2.24007	-2.66786	1.82059
2.24285	-2.66846	1.82072
2.24563	-2.66934	1.82126
2.24841	-2.67033	1.82196
2.25118	-2.6717	1.82296
2.25396	-2.67242	1.82332
2.25674	-2.6695	1.82259
2.25952	-2.66662	1.82184
2.2623	-2.6675	1.82207
2.26507	-2.66866	1.82284
2.26785	-2.66956	1.82356
2.27063	-2.67053	1.82416
2.27341	-2.67144	1.82463
2.27618	-2.6728	1.82527
2.27896	-2.67381	1.82553
2.28174	-2.67469	1.82554
2.28452	-2.67551	1.8256
2.2873	-2.6762	1.82622
2.29007	-2.67658	1.82634
2.29285	-2.67366	1.82548
2.29563	-2.67081	1.82439
2.29841	-2.66751	1.82326
2.30118	-2.66852	1.82313
2.30396	-2.66967	1.82364
2.30674	-2.67049	1.82408
2.30952	-2.67177	1.82446
2.3123	-2.67248	1.82483
2.31507	-2.67358	1.82446
2.31785	-2.67403	1.82489
2.32063	-2.6752	1.82536
2.32341	-2.67669	1.82591
2.32618	-2.67817	1.82634
2.32896	-2.67538	1.82646
2.33174	-2.67238	1.82567
2.33452	-2.66984	1.82487
2.3373	-2.67103	1.8253
2.34007	-2.67184	1.82572
2.34285	-2.67323	1.82615
2.34563	-2.67409	1.82704
2.34841	-2.67518	1.82735
2.35118	-2.67669	1.82768
2.35396	-2.67743	1.82677
2.35674	-2.67844	1.82682
2.35952	-2.67984	1.82769
2.3623	-2.68098	1.82835
2.36507	-2.67812	1.8271
2.36785	-2.67511	1.826
2.37063	-2.67213	1.82454
2.37341	-2.67021	1.82415
2.37618	-2.67125	1.8242
2.37896	-2.67195	1.82448
2.38174	-2.6733	1.82529
2.38452	-2.67381	1.82577
2.3873	-2.67477	1.82577
2.39007	-2.67594	1.82639
2.39285	-2.6776	1.82683
2.39563	-2.67883	1.82754
2.39841	-2.67634	1.82706
2.40118	-2.67348	1.82674
2.40396	-2.67106	1.82623
2.40674	-2.66887	1.82528
2.40952	-2.66673	1.82477
2.4123	-2.66792	1.82604
2.41507	-2.66905	1.82706
2.41785	-2.6704	1.82755
2.42063	-2.67194	1.8285
2.42341	-2.67289	1.82854
2.42618	-2.67438	1.82889
2.42896	-2.67579	1.82937
2.43174	-2.67725	1.82972
2.43452	-2.67504	1.82914
2.4373	-2.67332	1.82855
2.44007	-2.67077	1.82774
2.44285	-2.6684	1.82707
2.44563	-2.66566	1.8265
2.44841	-2.6671	1.82625
2.45118	-2.66892	1.82672
2.45396	-2.67041	1.82723
2.45674	-2.67192	1.82749
2.45952	-2.67377	1.82854
2.4623	-2.67546	1.82905
2.46507	-2.677	1.82976
2.46785	-2.67482	1.82964
2.47063	-2.67273	1.82938
2.47341	-2.67065	1.829
2.47618	-2.6687	1.82822
2.47896	-2.6666	1.82742
2.48174	-2.66465	1.82657
2.48452	-2.66657	1.82732
2.4873	-2.66846	1.82799
2.49007	-2.67005	1.8286
2.49285	-2.67139	1.82912
2.49563	-2.67336	1.82997
2.49841	-2.67568	1.83086
2.50118	-2.67392	1.83008
2.50396	-2.67235	1.82913
2.50674	-2.67092	1.82847
2.50952	-2.66915	1.82742
2.5123	-2.66696	1.82715
2.51507	-2.6647	1.82635
2.51785	-2.66674	1.82675
2.52063	-2.66901	1.82726
2.52341	-2.67091	1.82756
2.52618	-2.67264	1.82851
2.52896	-2.67498	1.82924
2.53174	-2.67737	1.82898
2.53452	-2.67555	1.82826
2.5373	-2.674	1.82757
2.54007	-2.6719	1.82673
2.54285	-2.67036	1.82633
2.54563	-2.66864	1.82563
2.54841	-2.6667	1.82509
2.55118	-2.66527	1.82468
2.55396	-2.66741	1.82553
2.55674	-2.66927	1.82581
2.55952	-2.6709	1.82672
2.5623	-2.67306	1.82737
2.56507	-2.67598	1.82849
2.56785	-2.67443	1.8277
2.57063	-2.67263	1.82708
2.57341	-2.67072	1.82643
2.57618	-2.66894	1.82612
2.57896	-2.66731	1.82544
2.58174	-2.66556	1.82479
2.58452	-2.66413	1.82364
2.5873	-2.666	1.82457
2.59007	-2.66777	1.82493
2.59285	-2.67013	1.82515
2.59563	-2.67212	1.82627
2.59841	-2.67448	1.82659
2.60118	-2.67316	1.82704
2.60396	-2.67138	1.82654
2.60674	-2.66984	1.82609
2.60952	-2.66842	1.82614
2.6123	-2.66707	1.82549
2.61507	-2.66521	1.82549
2.61785	-2.66347	1.82449
2.62063	-2.6654	1.82502
2.62341	-2.66747	1.82585
2.62618	-2.66941	1.82708
2.62896	-2.67174	1.82777
2.63174	-2.67035	1.82706
2.63452	-2.66902	1.82659
2.6373	-2.66755	1.82627
2.64007	-2.66629	1.82575
2.64285	-2.66503	1.82571
2.64563	-2.66363	1.82533
2.64841	-2.66242	1.825
2.65118	-2.66084	1.82468
2.65396	-2.66289	1.82552
2.65674	-2.6653	1.82663
2.65952	-2.66819	1.82725
2.6623	-2.67087	1.82808
2.66507	-2.66935	1.82827
2.66785	-2.66829	1.8282
2.67063	-2.66693	1.82796
2.67341	-2.66581	1.8273
2.67618	-2.66437	1.82729
2.67896	-2.66389	1.82671
2.68174	-2.6624	1.82672
2.68452	-2.66109	1.82594
2.6873	-2.66381	1.82683
2.69007	-2.6665	1.82784
2.69285	-2.66941	1.82957
2.69563	-2.66841	1.8295
2.69841	-2.66772	1.82902
2.70118	-2.66654	1.82915
2.70396	-2.66562	1.82905
2.70674	-2.66482	1.8285
2.70952	-2.66382	1.82825
2.7123	-2.66313	1.82817
2.71507	-2.66229	1.82777
2.71785	-2.66149	1.82767
2.72063	-2.66415	1.82763
2.72341	-2.66705	1.8288
2.72618	-2.66658	1.82837
2.72896	-2.66598	1.82797
2.73174	-2.66531	1.82766
2.73452	-2.66467	1.82681
2.7373	-2.66415	1.82762
2.74007	-2.6637	1.82755
2.74285	-2.66327	1.82759
2.74563	-2.66251	1.82758
2.74841	-2.66111	1.82773
2.75118	-2.66414	1.82874
2.75396	-2.6674	1.83013
2.75674	-2.66954	1.83081
2.75952	-2.6684	1.831
2.7623	-2.668	1.83078
2.76507	-2.66738	1.83058
2.76785	-2.66622	1.83049
2.77063	-2.66533	1.8307
2.77341	-2.66506	1.83017
2.77618	-2.6645	1.83062
2.77896	-2.66317	1.83093
2.78174	-2.66217	1.83065
2.78452	-2.66547	1.83157
2.7873	-2.66856	1.83244
2.79007	-2.66823	1.83222
2.79285	-2.66729	1.83234
2.79563	-2.66702	1.83194
2.79841	-2.66617	1.83194
2.80118	-2.66574	1.83201
2.80396	-2.665	1.83178
2.80674	-2.66454	1.83164
2.80952	-2.66417	1.83136
2.8123	-2.66335	1.83078
2.81507	-2.66665	1.83172
2.81785	-2.66705	1.83175
2.82063	-2.66671	1.83131
2.82341	-2.66611	1.8313
2.82618	-2.66593	1.83114
2.82896	-2.66572	1.83131
2.83174	-2.66523	1.83142
2.83452	-2.66505	1.83152
2.8373	-2.66463	1.83192
2.84007	-2.66374	1.83211
2.84285	-2.66378	1.83185
2.84563	-2.66753	1.83422
2.84841	-2.66711	1.83399
2.85118	-2.66691	1.83456
2.85396	-2.6667	1.83457
2.85674	-2.66581	1.83413
2.85952	-2.66526	1.83509
2.8623	-2.66498	1.83476
2.86507	-2.665	1.83421
2.86785	-2.66515	1.83411
2.87063	-2.66435	1.83424
2.87341	-2.66412	1.83356
2.87618	-2.66521	1.83385
2.87896	-2.66541	1.8334
2.88174	-2.66486	1.8335
2.88452	-2.66484	1.83306
2.8873	-2.66489	1.83336
2.89007	-2.66481	1.83335
2.89285	-2.66472	1.83354
2.89563	-2.66461	1.83438
2.89841	-2.66467	1.83478
2.90118	-2.6645	1.83479
2.90396	-2.66459	1.8347
2.90674	-2.66495	1.83471
2.90952	-2.66459	1.83476
2.9123	-2.66461	1.83525
2.91507	-2.66459	1.83631
2.91785	-2.66457	1.83605
2.92063	-2.66446	1.83592
2.92341	-2.66414	1.83597
2.92618	-2.66398	1.8361
2.92896	-2.66425	1.83631
2.93174	-2.66445	1.83592
2.93452	-2.66419	1.83609
2.9373	-2.66318	1.83607
2.94007	-2.6631	1.83591
2.94285	-2.66282	1.83604
2.94563	-2.6626	1.83573
2.94841	-2.66257	1.83528
2.95118	-2.66237	1.83508
2.95396	-2.66234	1.83534
2.95674	-2.66212	1.83463
2.95952	-2.66254	1.83435
2.9623	-2.66203	1.83468
2.96507	-2.66163	1.83363
2.96785	-2.66165	1.83357
2.97063	-2.66137	1.8331
2.97341	-2.66139	1.83308
2.97618	-2.66167	1.83269
2.97896	-2.66175	1.83226
2.98174	-2.66193	1.83278
2.98452	-2.66208	1.83266
2.9873	-2.66207	1.8328
2.99007	-2.66257	1.83261
2.99285	-2.66241	1.83294
2.99563	-2.65869	1.83188
2.99841	-2.65883	1.8319
3.00118	-2.65887	1.83182
3.00396	-2.65909	1.83185
3.00674	-2.65901	1.83178
3.00952	-2.65951	1.83172
3.0123	-2.65985	1.83226
3.01507	-2.65962	1.83098
3.01785	-2.65987	1.83054
3.02063	-2.66054	1.83135
3.02341	-2.66063	1.83123
3.02618	-2.65683	1.83067
3.02896	-2.65693	1.83085
3.03174	-2.65701	1.83022
3.03452	-2.65742	1.82955
3.0373	-2.65737	1.83014
3.04007	-2.65765	1.82979
3.04285	-2.65809	1.82968
3.04563	-2.65789	1.82975
3.04841	-2.65802	1.82966
3.05118	-2.6586	1.82981
3.05396	-2.65538	1.82852
3.05674	-2.65576	1.82833
3.05952	-2.65593	1.82887
3.0623	-2.65646	1.82891
3.06507	-2.65705	1.82945
3.06785	-2.65744	1.82983
3.07063	-2.65792	1.83023
3.07341	-2.65826	1.82988
3.07618	-2.65855	1.83032
3.07896	-2.65906	1.83077
3.08174	-2.65839	1.83019
3.08452	-2.65528	1.82888
3.0873	-2.65555	1.82896
3.09007	-2.65583	1.82917
3.09285	-2.65634	1.82954
3.09563	-2.65671	1.83034
3.09841	-2.65713	1.83023
3.10118	-2.65758	1.83018
3.10396	-2.65787	1.83054
3.10674	-2.6587	1.8306
3.10952	-2.65858	1.8307
3.1123	-2.65554	1.82953
3.11507	-2.65594	1.82957
3.11785	-2.65667	1.82974
3.12063	-2.65733	1.83003
3.12341	-2.65812	1.83034
3.12618	-2.65932	1.83062
3.12896	-2.65982	1.83099
3.13174	-2.66027	1.83064
3.13452	-2.66146	1.83068
3.1373	-2.66238	1.83114
3.14007	-2.65913	1.82957
3.14285	-2.65624	1.82855
3.14563	-2.65683	1.82825
3.14841	-2.65807	1.8281
3.15118	-2.65891	1.82856
3.15396	-2.65947	1.82849
3.15674	-2.66064	1.82893
3.15952	-2.66156	1.82902
3.1623	-2.6621	1.82978
3.16507	-2.66384	1.83036
3.16785	-2.66084	1.82946
3.17063	-2.65745	1.82912
3.17341	-2.65839	1.82945
3.17618	-2.65889	1.83039
3.17896	-2.66045	1.8306
3.18174	-2.66157	1.83114
3.18452	-2.66251	1.83106
3.1873	-2.66309	1.8315
3.19007	-2.66391	1.83193
3.19285	-2.6651	1.83235
3.19563	-2.66247	1.83187
3.19841	-2.65959	1.83101
3.20118	-2.65798	1.83101
3.20396	-2.65878	1.8316
3.20674	-2.65996	1.8318
3.20952	-2.66129	1.83189
3.2123	-2.66252	1.83227
3.21507	-2.66368	1.83185
3.21785	-2.66509	1.83237
3.22063	-2.66621	1.83239
3.22341	-2.66347	1.83198
3.22618	-2.66075	1.83083
3.22896	-2.65843	1.83016
3.23174	-2.65958	1.83055
3.23452	-2.66036	1.83113
3.2373	-2.66126	1.83169
3.24007	-2.66246	1.83355
3.24285	-2.66325	1.83402
3.24563	-2.66415	1.83394
3.24841	-2.66581	1.83445
3.25118	-2.66334	1.83394
3.25396	-2.66048	1.83288
3.25674	-2.65763	1.83184
3.25952	-2.65858	1.83235
3.2623	-2.65947	1.83297
3.26507	-2.66094	1.8336
3.26785	-2.66205	1.83435
3.27063	-2.66328	1.83469
3.27341	-2.66438	1.8354
3.27618	-2.6655	1.83557
3.27896	-2.66274	1.83479
3.28174	-2.66026	1.83373
3.28452	-2.65723	1.83269
3.2873	-2.65842	1.83332
3.29007	-2.65966	1.83367
3.29285	-2.66105	1.83443
3.29563	-2.66251	1.83433
3.29841	-2.66306	1.83504
3.30118	-2.66434	1.83488
3.30396	-2.66512	1.83581
3.30674	-2.66271	1.83488
3.30952	-2.66041	1.83374
3.3123	-2.65765	1.83287
3.31507	-2.65863	1.8328
3.31785	-2.66005	1.8333
3.32063	-2.66117	1.83335
3.32341	-2.66255	1.83373
3.32618	-2.66383	1.83442
3.32896	-2.66503	1.83497
3.33174	-2.66269	1.83432
3.33452	-2.66012	1.83421
3.3373	-2.65753	1.83312
3.34007	-2.65459	1.83285
3.34285	-2.65598	1.83306
3.34563	-2.65725	1.8341
3.34841	-2.65926	1.83468
3.35118	-2.66032	1.83549
3.35396	-2.66213	1.83583
3.35674	-2.66352	1.83644
3.35952	-2.66131	1.8345
3.36229	-2.65916	1.83416
3.36507	-2.65667	1.83342
3.36785	-2.65355	1.83279
3.37063	-2.65511	1.83444
3.37341	-2.65655	1.83523
3.37618	-2.65841	1.83573
3.37896	-2.66031	1.83685
3.38174	-2.66187	1.83755
3.38452	-2.66163	1.83713
3.38729	-2.65947	1.83667
3.39007	-2.65734	1.83586
3.39285	-2.65527	1.83515
3.39563	-2.65287	1.83449
3.39841	-2.65467	1.83518
3.40118	-2.65668	1.83749
3.40396	-2.65839	1.83798
3.40674	-2.66004	1.83833
3.40952	-2.66221	1.83877
3.41229	-2.65979	1.838
3.41507	-2.65749	1.83768
3.41785	-2.65594	1.83674
3.42063	-2.65381	1.83668
3.42341	-2.65245	1.83747
3.42618	-2.65478	1.83808
3.42896	-2.65674	1.83991
3.43174	-2.6586	1.84045
3.43452	-2.66092	1.84124
3.43729	-2.66032	1.84091
3.44007	-2.659	1.84041
3.44285	-2.6573	1.84042
3.44563	-2.65547	1.84029
3.44841	-2.65375	1.83968
3.45118	-2.65518	1.8402
3.45396	-2.65734	1.84164
3.45674	-2.65925	1.8423
3.45952	-2.66158	1.84284
3.46229	-2.66377	1.84346
3.46507	-2.66197	1.84249
3.46785	-2.66004	1.84179
3.47063	-2.65849	1.84069
3.47341	-2.65625	1.84028
3.47618	-2.65458	1.83965
3.47896	-2.6566	1.83993
3.48174	-2.65835	1.84046
3.48452	-2.66048	1.84114
3.48729	-2.66249	1.84151
3.49007	-2.66306	1.84066
3.49285	-2.66121	1.84054
3.49563	-2.65924	1.83961
3.49841	-2.65708	1.8385
3.50118	-2.65542	1.83757
3.50396	-2.65511	1.83798
3.50674	-2.65713	1.83834
3.50952	-2.65912	1.83873
3.51229	-2.66089	1.8392
3.51507	-2.66331	1.83973
3.51785	-2.66157	1.84002
3.52063	-2.65954	1.83753
3.52341	-2.65751	1.83685
3.52618	-2.65581	1.8366
3.52896	-2.65373	1.83585
3.53174	-2.65592	1.83653
3.53452	-2.65849	1.83785
3.53729	-2.66041	1.83873
3.54007	-2.66232	1.83936
3.54285	-2.6639	1.83862
3.54563	-2.66169	1.83796
3.54841	-2.65934	1.83641
3.55118	-2.6574	1.83584
3.55396	-2.65493	1.83534
3.55674	-2.65546	1.83628
3.55952	-2.6569	1.83719
3.56229	-2.65867	1.83753
3.56507	-2.66057	1.83759
3.56785	-2.66242	1.8385
3.57063	-2.66078	1.83834
3.57341	-2.65912	1.83653
3.57618	-2.65721	1.83614
3.57896	-2.65526	1.83523
3.58174	-2.65308	1.83473
3.58452	-2.65535	1.83584
3.58729	-2.65734	1.83682
3.59007	-2.6594	1.83783
3.59285	-2.66177	1.83827
3.59563	-2.66004	1.8377
3.59841	-2.65767	1.83758
3.60118	-2.65595	1.83679
3.60396	-2.65371	1.8368
3.60674	-2.65237	1.836
3.60952	-2.6523	1.83552
3.61229	-2.6546	1.83608
3.61507	-2.6564	1.83732
3.61785	-2.65873	1.83802
3.62063	-2.66068	1.83916
3.62341	-2.659	1.83842
3.62618	-2.65718	1.83793
3.62896	-2.65528	1.83797
3.63174	-2.6539	1.83747
3.63452	-2.65226	1.83673
3.63729	-2.65412	1.83722
3.64007	-2.65622	1.83809
3.64285	-2.65874	1.83889
3.64563	-2.66095	1.83972
3.64841	-2.65921	1.83942
3.65118	-2.65764	1.83874
3.65396	-2.65531	1.83776
3.65674	-2.65373	1.83696
3.65952	-2.65253	1.83732
3.66229	-2.65122	1.83788
3.66507	-2.65363	1.83899
3.66785	-2.65614	1.83966
3.67063	-2.65873	1.84044
3.67341	-2.65792	1.83989
3.67618	-2.65634	1.83895
3.67896	-2.65538	1.83822
3.68174	-2.65367	1.83796
3.68452	-2.65227	1.83773
3.68729	-2.65106	1.83778
3.69007	-2.6533	1.8381
3.69285	-2.65537	1.83929
3.69563	-2.65788	1.83979
3.69841	-2.65636	1.84001
3.70118	-2.65497	1.83983
3.70396	-2.65357	1.83913
3.70674	-2.65203	1.83843
3.70952	-2.65041	1.83819
3.71229	-2.649	1.83812
3.71507	-2.65128	1.8393
3.71785	-2.65446	1.8398
3.72063	-2.6571	1.84166
3.72341	-2.65636	1.841
3.72618	-2.65487	1.84077
3.72896	-2.65349	1.84038
3.73174	-2.65207	1.84014
3.73452	-2.65128	1.83935
3.73729	-2.65032	1.8389
3.74007	-2.64962	1.83815
3.74285	-2.65215	1.83946
3.74563	-2.65463	1.84068
3.74841	-2.65406	1.84059
3.75118	-2.65293	1.84038
3.75396	-2.65168	1.84023
3.75674	-2.65093	1.83914
3.75952	-2.64994	1.83892
3.76229	-2.64857	1.83857
3.76507	-2.64755	1.83867
3.76785	-2.65042	1.83968
3.77063	-2.65277	1.8404
3.77341	-2.65211	1.83964
3.77618	-2.65086	1.83946
3.77896	-2.64942	1.83828
3.78174	-2.6481	1.83649
3.78452	-2.64661	1.83616
3.78729	-2.6456	1.83594
3.79007	-2.64412	1.83552
3.79285	-2.64662	1.83626
3.79563	-2.64903	1.83725
3.79841	-2.64842	1.8374
3.80118	-2.64763	1.83614
3.80396	-2.64638	1.83587
3.80674	-2.64523	1.83491
3.80952	-2.64373	1.83494
3.81229	-2.64245	1.83449
3.81507	-2.64115	1.83453
3.81785	-2.64431	1.83499
3.82063	-2.64698	1.8357
3.82341	-2.649	1.83673
3.82618	-2.64811	1.83604
3.82896	-2.64726	1.83537
3.83174	-2.64576	1.83487
3.83452	-2.64477	1.83378
3.83729	-2.64306	1.83368
3.84007	-2.64171	1.8328
3.84285	-2.64394	1.83376
3.84563	-2.64651	1.83515
3.84841	-2.64882	1.83594
3.85118	-2.64753	1.83501
3.85396	-2.64631	1.83431
3.85674	-2.64461	1.83389
3.85952	-2.64309	1.83352
3.86229	-2.64205	1.83242
3.86507	-2.64064	1.83205
3.86785	-2.64318	1.83228
3.87063	-2.64538	1.83346
3.87341	-2.64421	1.83355
3.87618	-2.64286	1.8336
3.87896	-2.64137	1.83336
3.88174	-2.64013	1.83323
3.88452	-2.63914	1.83217
3.88729	-2.63822	1.83168
3.89007	-2.63735	1.83178
3.89285	-2.64049	1.83268
3.89563	-2.64355	1.83357
3.89841	-2.64304	1.83287
3.90118	-2.6421	1.83281
3.90396	-2.64127	1.8321
3.90674	-2.6403	1.83149
3.90952	-2.6394	1.83195
3.91229	-2.63878	1.8314
3.91507	-2.63854	1.83055
3.91785	-2.64063	1.83098
3.92063	-2.64339	1.8328
3.92341	-2.64284	1.83293
3.92618	-2.64206	1.83273
3.92896	-2.64189	1.83186
3.93174	-2.64162	1.83125
3.93452	-2.64096	1.83056
3.93729	-2.64018	1.82993
3.94007	-2.6397	1.83023
3.94285	-2.63916	1.83026
3.94563	-2.64206	1.83164
3.94841	-2.64158	1.83167
3.95118	-2.64132	1.83175
3.95396	-2.64079	1.83181
3.95674	-2.64094	1.83114
3.95952	-2.64081	1.83078
3.96229	-2.64019	1.83098
3.96507	-2.64025	1.83001
3.96785	-2.64003	1.82981
3.97063	-2.64002	1.8293
3.97341	-2.63958	1.82946
3.97618	-2.63986	1.82971
3.97896	-2.63955	1.82955
3.98174	-2.63919	1.83004
3.98452	-2.63946	1.82949
3.98729	-2.63884	1.82963
3.99007	-2.63908	1.82972
3.99285	-2.64287	1.83051
3.99563	-2.64255	1.83067
3.99841	-2.64231	1.83063
4.00118	-2.64261	1.83036
4.00396	-2.64209	1.83023
4.00674	-2.64188	1.82959
4.00952	-2.64182	1.82912
4.01229	-2.6412	1.82895
4.01507	-2.64128	1.82876
4.01785	-2.64474	1.83036
4.02063	-2.64481	1.82977
4.02341	-2.64488	1.8298
4.02618	-2.64466	1.83005
4.02896	-2.64481	1.82943
4.03174	-2.64469	1.82957
4.03452	-2.64442	1.83003
4.03729	-2.64453	1.82991
4.04007	-2.64451	1.82923
4.04285	-2.6472	1.83006
4.04563	-2.64696	1.83054
4.04841	-2.6467	1.83124
4.05118	-2.64647	1.83136
4.05396	-2.64677	1.8317
4.05674	-2.64643	1.83207
4.05952	-2.64619	1.83122
4.06229	-2.64676	1.83098
4.06507	-2.64677	1.83067
4.06785	-2.6465	1.83068
4.07063	-2.64664	1.83066
4.07341	-2.64664	1.83073
4.07618	-2.64636	1.83113
4.07896	-2.64634	1.8315
4.08174	-2.64662	1.83104
4.08452	-2.64639	1.83094
4.08729	-2.64643	1.83143
4.09007	-2.65025	1.83312
4.09285	-2.65006	1.83379
4.09563	-2.64917	1.83374
4.09841	-2.64902	1.83407
4.10118	-2.6488	1.83396
4.10396	-2.64872	1.83412
4.10674	-2.64921	1.8347
4.10952	-2.64886	1.83425
4.11229	-2.64873	1.83409
4.11507	-2.64861	1.83368
4.11785	-2.64883	1.83357
4.12063	-2.64803	1.83372
4.12341	-2.6481	1.83361
4.12618	-2.64766	1.83486
4.12896	-2.64759	1.83566
4.13174	-2.64745	1.83578
4.13452	-2.64691	1.83597
4.13729	-2.64668	1.83584
4.14007	-2.64623	1.83694
4.14285	-2.64621	1.83678
4.14563	-2.6463	1.83669
4.14841	-2.64616	1.83691
4.15118	-2.64559	1.83736
4.15396	-2.64527	1.83741
4.15674	-2.64542	1.83718
4.15952	-2.64565	1.83705
4.16229	-2.64649	1.83735
4.16507	-2.64649	1.83693
4.16785	-2.64636	1.83682
4.17063	-2.64616	1.8367
4.17341	-2.6457	1.83652
4.17618	-2.6461	1.8366
4.17896	-2.64596	1.83659
4.18174	-2.64564	1.83786
4.18452	-2.6457	1.83835
4.18729	-2.64543	1.8384
4.19007	-2.64533	1.8387
4.19285	-2.64503	1.83866
4.19563	-2.64469	1.8388
4.19841	-2.64455	1.83784
4.20118	-2.64436	1.83763
4.20396	-2.64408	1.83848
4.20674	-2.64387	1.8383
4.20952	-2.6434	1.83863
4.21229	-2.64343	1.8387
4.21507	-2.64382	1.83849
4.21785	-2.64391	1.83835
4.22063	-2.64418	1.83855
4.22341	-2.64396	1.83859
4.22618	-2.64302	1.83836
4.22896	-2.64334	1.83916
4.23174	-2.64302	1.83984
4.23452	-2.64335	1.84072
4.23729	-2.64317	1.84132
4.24007	-2.64365	1.84077
4.24285	-2.64333	1.84124
4.24563	-2.64334	1.84083
4.24841	-2.6434	1.84033
4.25118	-2.64315	1.84049
4.25396	-2.64354	1.8415
4.25674	-2.64354	1.84164
4.25952	-2.64393	1.84198
4.26229	-2.64383	1.84282
4.26507	-2.64372	1.84253
4.26785	-2.64352	1.84227
4.27063	-2.64381	1.84184
4.27341	-2.6441	1.84134
4.27618	-2.6437	1.8416
4.27896	-2.64339	1.84234
4.28174	-2.63955	1.84083
4.28452	-2.63936	1.84104
4.28729	-2.63972	1.84221
4.29007	-2.63956	1.84253
4.29285	-2.63985	1.84235
4.29563	-2.63976	1.84184
4.29841	-2.64036	1.8418
4.30118	-2.64056	1.84009
4.30396	-2.6407	1.83986
4.30674	-2.64111	1.8398
4.30952	-2.64095	1.83919
4.31229	-2.64108	1.83967
4.31507	-2.64118	1.84017
4.31785	-2.64104	1.84052
4.32063	-2.6412	1.84085
4.32341	-2.64164	1.84047
4.32618	-2.64158	1.84085
4.32896	-2.6379	1.83948
4.33174	-2.63773	1.83954
4.33452	-2.63779	1.83932
4.33729	-2.63768	1.83955
4.34007	-2.63775	1.8396
4.34285	-2.63863	1.84046
4.34563	-2.63952	1.83998
4.34841	-2.63977	1.83969
4.35118	-2.64001	1.8397
4.35396	-2.63991	1.83866
4.35674	-2.64053	1.83815
4.35952	-2.64031	1.83908
4.36229	-2.64036	1.83952
4.36507	-2.64066	1.83972
4.36785	-2.64055	1.83987
4.37063	-2.64127	1.83974
4.37341	-2.64106	1.83888
4.37618	-2.63808	1.8376
4.37896	-2.63797	1.83706
4.38174	-2.63831	1.83706
4.38452	-2.63884	1.83769
4.38729	-2.63919	1.83802
4.39007	-2.63943	1.8384
4.39285	-2.63958	1.83914
4.39563	-2.64035	1.83922
4.39841	-2.63829	1.83898
4.40118	-2.6386	1.83897
4.40396	-2.63924	1.83879
4.40674	-2.63959	1.83775
4.40952	-2.64058	1.83731
4.41229	-2.64069	1.83771
4.41507	-2.64153	1.83942
4.41785	-2.64159	1.84136
4.42063	-2.64197	1.84206
4.42341	-2.63802	1.84144
4.42618	-2.63779	1.84226
4.42896	-2.6386	1.84295
4.43174	-2.63857	1.84275
4.43452	-2.63906	1.84174
4.43729	-2.63974	1.84273
4.44007	-2.64029	1.84262
4.44285	-2.64043	1.84288
4.44563	-2.6409	1.8426
4.44841	-2.64167	1.84234
4.45118	-2.64238	1.84173
4.45396	-2.64269	1.84248
4.45674	-2.64302	1.843
4.45952	-2.64362	1.84278
4.46229	-2.6432	1.84278
4.46507	-2.64322	1.84298
4.46785	-2.64318	1.84309
4.47063	-2.63976	1.84155
4.47341	-2.64032	1.84233
4.47618	-2.64034	1.84287
4.47896	-2.64117	1.84255
4.48174	-2.64197	1.8422
4.48452	-2.64226	1.84251
4.48729	-2.64298	1.84378
4.49007	-2.64328	1.84403
4.49285	-2.63997	1.84289
4.49563	-2.63973	1.84288
4.49841	-2.64023	1.84254
4.50118	-2.64054	1.8423
4.50396	-2.64085	1.84414
4.50674	-2.64175	1.84682
4.50952	-2.64238	1.84685
4.51229	-2.64299	1.84693
4.51507	-2.63973	1.84619
4.51785	-2.63917	1.84516
4.52063	-2.63967	1.84609
4.52341	-2.63958	1.84739
4.52618	-2.64026	1.8475
4.52896	-2.64073	1.84861
4.53174	-2.64172	1.84884
4.53452	-2.64191	1.84891
4.53729	-2.63891	1.84614
4.54007	-2.63545	1.84553
4.54285	-2.63666	1.84576
4.54563	-2.63789	1.84541
4.54841	-2.63837	1.84502
4.55118	-2.63944	1.84573
4.55396	-2.64038	1.84666
4.55674	-2.64121	1.84615
4.55952	-2.63832	1.84562
4.56229	-2.63569	1.84489
4.56507	-2.63324	1.84481
4.56785	-2.63376	1.84564
4.57063	-2.63497	1.84613
4.57341	-2.63571	1.84669
4.57618	-2.63674	1.84676
[truncated: 5,398 more rows]

## Sheet: Figure S11
Figure S11a						Figure S11c
[truncated: 14 more rows]

[truncated: 2 more sheets: Figure S12, Figure S13]
